# Supplementary material for: Global and regional burden of attributable and associated bacterial antimicrobial resistance avertable by vaccination: modelling study
Source: BMJ Glob Health. 2023 Jul 5;8(7):e011341. doi: 10.1136/bmjgh-2022-011341 (PMC10335446; doi:10.1136/bmjgh-2022-011341)
Supplement: Supplementary data [file bmjgh-2022-011341supp002.xlsx]

## Sheet: Supplementary Appendix
Appendix
Vaccine avertable AMR burden (deaths and DALYs averted) by WHO region, infectious syndrome, and pathogen in the baseline scenario.
A. Death associated
Vaccine avertable deaths associated with AMR by WHO region, infectious syndrome, and pathogen.
B. Death attributable
Vaccine avertable deaths attributable to AMR by WHO region, infectious syndrome, and pathogen.
C. Daly associated
Vaccine avertable DALYs associated with AMR by WHO region, infectious syndrome, and pathogen.
D. Daly attributable
Vaccine avertable DALYs attributable to AMR by WHO region, infectious syndrome, and pathogen.
Note: Simulation runs = 400

## Sheet: A. death associated
WHO_region	Disease_presentation	Pathogen	vaccine_averted_burden
Africa	BSI	Acinetobacter baumannii	1,169 (771 - 1,685)
Africa	BSI	Enterococcus faecium	540 (389 - 802)
Africa	BSI	Escherichia coli	1,791 (1,233 - 2,785)
Africa	BSI	Group A Streptococcus	306 (196 - 480)
Africa	BSI	Klebsiella pneumoniae	18,510 (14,083 - 24,903)
Africa	BSI	Non-typhoidal Salmonella	43 ( 26 - 77)
Africa	BSI	Pseudomonas aeruginosa	1,061 (706 - 1,477)
Africa	BSI	Salmonella Typhi	2,423 (1,608 - 3,637)
Africa	BSI	Staphylococcus aureus	871 (605 - 1,264)
Africa	BSI	Streptococcus pneumoniae	3,895 (2,454 - 5,886)
Africa	Bacterial skin infections	Acinetobacter baumannii	103 ( 33 - 404)
Africa	Bacterial skin infections	Escherichia coli	171 ( 76 - 410)
Africa	Bacterial skin infections	Group A Streptococcus	38 ( 23 - 60)
Africa	Bacterial skin infections	Klebsiella pneumoniae	63 ( 23 - 222)
Africa	Bacterial skin infections	Staphylococcus aureus	586 (366 - 908)
Africa	Bone and joint infections	Enterococcus faecium	4 ( 2 - 9)
Africa	Bone and joint infections	Escherichia coli	40 ( 22 - 79)
Africa	Bone and joint infections	Group A Streptococcus	2 ( 1 - 7)
Africa	Bone and joint infections	Klebsiella pneumoniae	14 ( 7 - 30)
Africa	Bone and joint infections	Staphylococcus aureus	52 ( 27 - 104)
Africa	CNS infections	Escherichia coli	3,552 (2,331 - 5,368)
Africa	CNS infections	Haemophilus influenzae	2,275 (1,686 - 3,184)
Africa	CNS infections	Klebsiella pneumoniae	4,662 (3,249 - 6,794)
Africa	CNS infections	Staphylococcus aureus	1,390 (943 - 1,989)
Africa	CNS infections	Streptococcus pneumoniae	7,140 (5,121 - 10,234)
Africa	Cardiac infections	Acinetobacter baumannii	22 ( 16 - 31)
Africa	Cardiac infections	Enterococcus faecium	11 ( 8 - 15)
Africa	Cardiac infections	Escherichia coli	39 ( 27 - 53)
Africa	Cardiac infections	Group A Streptococcus	3 ( 2 - 5)
Africa	Cardiac infections	Klebsiella pneumoniae	89 ( 64 - 121)
Africa	Cardiac infections	Salmonella Typhi	45 ( 33 - 64)
Africa	Cardiac infections	Staphylococcus aureus	17 ( 12 - 23)
Africa	Cardiac infections	Streptococcus pneumoniae	53 ( 32 - 80)
Africa	Diarrhoea	Escherichia coli	1,688 (1,007 - 2,975)
Africa	Diarrhoea	Non-typhoidal Salmonella	105 ( 44 - 261)
Africa	Diarrhoea	Shigella spp.	2,598 (1,517 - 4,511)
Africa	Intra-abdominal infections	Enterococcus faecium	988 (656 - 1,668)
Africa	Intra-abdominal infections	Escherichia coli	2,390 (1,761 - 3,250)
Africa	Intra-abdominal infections	Klebsiella pneumoniae	1,471 (941 - 2,208)
Africa	Intra-abdominal infections	Staphylococcus aureus	1,154 (793 - 1,617)
Africa	LRI and thorax infections	Acinetobacter baumannii	3,215 (2,175 - 4,758)
Africa	LRI and thorax infections	Escherichia coli	7,077 (5,459 - 9,265)
Africa	LRI and thorax infections	Haemophilus influenzae	5,698 (4,133 - 7,661)
Africa	LRI and thorax infections	Klebsiella pneumoniae	14,602 (11,306 - 18,634)
Africa	LRI and thorax infections	Pseudomonas aeruginosa	4,773 (3,658 - 6,034)
Africa	LRI and thorax infections	Staphylococcus aureus	12,714 (9,706 - 16,138)
Africa	LRI and thorax infections	Streptococcus pneumoniae	24,290 (17,178 - 32,679)
Africa	TB	Mycobacterium tuberculosis	23,921 (21,304 - 27,426)
Africa	Typhoid, paratyphoid, and iNTS	Non-typhoidal Salmonella	177 (106 - 353)
Africa	Typhoid, paratyphoid, and iNTS	Salmonella Paratyphi	15 ( 5 - 42)
Africa	Typhoid, paratyphoid, and iNTS	Salmonella Typhi	5,971 (3,464 - 9,464)
Africa	UTI	Acinetobacter baumannii	27 ( 15 - 50)
Africa	UTI	Enterococcus faecium	43 ( 26 - 71)
Africa	UTI	Escherichia coli	340 (244 - 474)
Africa	UTI	Klebsiella pneumoniae	94 ( 65 - 136)
Africa	UTI	Staphylococcus aureus	51 ( 37 - 74)
Americas	BSI	Acinetobacter baumannii	1,600 (957 - 2,921)
Americas	BSI	Enterococcus faecium	834 (518 - 1,309)
Americas	BSI	Escherichia coli	1,944 (1,141 - 3,640)
Americas	BSI	Group A Streptococcus	57 ( 38 - 88)
Americas	BSI	Klebsiella pneumoniae	2,821 (2,121 - 3,940)
Americas	BSI	Non-typhoidal Salmonella	7 ( 4 - 15)
Americas	BSI	Pseudomonas aeruginosa	840 (513 - 1,401)
Americas	BSI	Salmonella Typhi	44 ( 31 - 65)
Americas	BSI	Staphylococcus aureus	1,905 (1,103 - 3,192)
Americas	BSI	Streptococcus pneumoniae	654 (423 - 1,050)
Americas	Bacterial skin infections	Acinetobacter baumannii	100 ( 20 - 487)
Americas	Bacterial skin infections	Escherichia coli	147 ( 65 - 347)
Americas	Bacterial skin infections	Group A Streptococcus	5 ( 2 - 8)
Americas	Bacterial skin infections	Klebsiella pneumoniae	38 ( 10 - 132)
Americas	Bacterial skin infections	Staphylococcus aureus	162 ( 86 - 306)
Americas	Bone and joint infections	Enterococcus faecium	2 ( 1 - 6)
Americas	Bone and joint infections	Escherichia coli	24 ( 11 - 56)
Americas	Bone and joint infections	Klebsiella pneumoniae	5 ( 2 - 13)
Americas	Bone and joint infections	Staphylococcus aureus	41 ( 16 - 110)
Americas	CNS infections	Escherichia coli	115 ( 82 - 165)
Americas	CNS infections	Haemophilus influenzae	85 ( 61 - 122)
Americas	CNS infections	Klebsiella pneumoniae	125 ( 92 - 175)
Americas	CNS infections	Staphylococcus aureus	41 ( 30 - 55)
Americas	CNS infections	Streptococcus pneumoniae	211 (144 - 304)
Americas	Cardiac infections	Acinetobacter baumannii	93 ( 60 - 141)
Americas	Cardiac infections	Enterococcus faecium	48 ( 32 - 66)
Americas	Cardiac infections	Escherichia coli	137 ( 94 - 201)
Americas	Cardiac infections	Group A Streptococcus	1 ( 0 - 2)
Americas	Cardiac infections	Klebsiella pneumoniae	78 ( 57 - 117)
Americas	Cardiac infections	Salmonella Typhi	1 ( 1 - 2)
Americas	Cardiac infections	Staphylococcus aureus	144 ( 94 - 217)
Americas	Cardiac infections	Streptococcus pneumoniae	14 ( 10 - 22)
Americas	Diarrhoea	Escherichia coli	14 ( 8 - 23)
Americas	Diarrhoea	Non-typhoidal Salmonella	4 ( 1 - 11)
Americas	Diarrhoea	Shigella spp.	21 ( 12 - 38)
Americas	Intra-abdominal infections	Enterococcus faecium	1,128 (776 - 1,686)
Americas	Intra-abdominal infections	Escherichia coli	2,495 (1,637 - 3,652)
Americas	Intra-abdominal infections	Klebsiella pneumoniae	1,064 (665 - 1,702)
Americas	Intra-abdominal infections	Staphylococcus aureus	814 (582 - 1,202)
Americas	LRI and thorax infections	Acinetobacter baumannii	1,078 (586 - 1,965)
Americas	LRI and thorax infections	Escherichia coli	1,043 (753 - 1,403)
Americas	LRI and thorax infections	Haemophilus influenzae	269 (193 - 362)
Americas	LRI and thorax infections	Klebsiella pneumoniae	1,470 (1,099 - 1,980)
Americas	LRI and thorax infections	Pseudomonas aeruginosa	1,513 (1,074 - 2,118)
Americas	LRI and thorax infections	Staphylococcus aureus	3,727 (2,691 - 5,110)
Americas	LRI and thorax infections	Streptococcus pneumoniae	1,392 (953 - 1,950)
Americas	TB	Mycobacterium tuberculosis	1,399 (1,201 - 1,614)
Americas	Typhoid, paratyphoid, and iNTS	Non-typhoidal Salmonella	1 ( 0 - 2)
Americas	Typhoid, paratyphoid, and iNTS	Salmonella Typhi	4 ( 2 - 7)
Americas	UTI	Acinetobacter baumannii	88 ( 47 - 174)
Americas	UTI	Enterococcus faecium	161 ( 92 - 273)
Americas	UTI	Escherichia coli	1,564 (1,060 - 2,076)
Americas	UTI	Klebsiella pneumoniae	286 (186 - 432)
Americas	UTI	Staphylococcus aureus	155 (109 - 226)
Eastern Mediterranean	BSI	Acinetobacter baumannii	1,229 (766 - 1,981)
Eastern Mediterranean	BSI	Enterococcus faecium	384 (259 - 576)
Eastern Mediterranean	BSI	Escherichia coli	1,006 (631 - 1,633)
Eastern Mediterranean	BSI	Group A Streptococcus	54 ( 34 - 89)
Eastern Mediterranean	BSI	Klebsiella pneumoniae	6,803 (5,100 - 9,563)
Eastern Mediterranean	BSI	Non-typhoidal Salmonella	60 ( 33 - 111)
Eastern Mediterranean	BSI	Pseudomonas aeruginosa	636 (430 - 999)
Eastern Mediterranean	BSI	Salmonella Typhi	595 (412 - 892)
Eastern Mediterranean	BSI	Staphylococcus aureus	709 (467 - 1,140)
Eastern Mediterranean	BSI	Streptococcus pneumoniae	1,160 (709 - 1,805)
Eastern Mediterranean	Bacterial skin infections	Acinetobacter baumannii	47 ( 11 - 181)
Eastern Mediterranean	Bacterial skin infections	Escherichia coli	66 ( 24 - 183)
Eastern Mediterranean	Bacterial skin infections	Group A Streptococcus	3 ( 2 - 7)
Eastern Mediterranean	Bacterial skin infections	Klebsiella pneumoniae	22 ( 6 - 122)
Eastern Mediterranean	Bacterial skin infections	Staphylococcus aureus	152 ( 78 - 322)
Eastern Mediterranean	Bone and joint infections	Enterococcus faecium	3 ( 1 - 7)
Eastern Mediterranean	Bone and joint infections	Escherichia coli	24 ( 11 - 49)
Eastern Mediterranean	Bone and joint infections	Group A Streptococcus	0 ( 0 - 1)
Eastern Mediterranean	Bone and joint infections	Klebsiella pneumoniae	8 ( 4 - 17)
Eastern Mediterranean	Bone and joint infections	Staphylococcus aureus	35 ( 17 - 80)
Eastern Mediterranean	CNS infections	Escherichia coli	742 (485 - 1,096)
Eastern Mediterranean	CNS infections	Haemophilus influenzae	728 (533 - 989)
Eastern Mediterranean	CNS infections	Klebsiella pneumoniae	834 (589 - 1,194)
Eastern Mediterranean	CNS infections	Staphylococcus aureus	310 (217 - 444)
Eastern Mediterranean	CNS infections	Streptococcus pneumoniae	1,352 (928 - 1,922)
Eastern Mediterranean	Cardiac infections	Acinetobacter baumannii	41 ( 27 - 61)
Eastern Mediterranean	Cardiac infections	Enterococcus faecium	11 ( 7 - 17)
Eastern Mediterranean	Cardiac infections	Escherichia coli	29 ( 19 - 42)
Eastern Mediterranean	Cardiac infections	Group A Streptococcus	0 ( 0 - 1)
Eastern Mediterranean	Cardiac infections	Klebsiella pneumoniae	48 ( 34 - 68)
Eastern Mediterranean	Cardiac infections	Non-typhoidal Salmonella	0 ( 0 - 1)
Eastern Mediterranean	Cardiac infections	Salmonella Typhi	17 ( 12 - 26)
Eastern Mediterranean	Cardiac infections	Staphylococcus aureus	22 ( 15 - 34)
Eastern Mediterranean	Cardiac infections	Streptococcus pneumoniae	24 ( 14 - 41)
Eastern Mediterranean	Diarrhoea	Escherichia coli	420 (231 - 706)
Eastern Mediterranean	Diarrhoea	Non-typhoidal Salmonella	44 ( 17 - 141)
Eastern Mediterranean	Diarrhoea	Shigella spp.	488 (257 - 907)
Eastern Mediterranean	Intra-abdominal infections	Enterococcus faecium	586 (367 - 972)
Eastern Mediterranean	Intra-abdominal infections	Escherichia coli	1,355 (872 - 2,118)
Eastern Mediterranean	Intra-abdominal infections	Klebsiella pneumoniae	807 (503 - 1,329)
Eastern Mediterranean	Intra-abdominal infections	Staphylococcus aureus	578 (349 - 829)
Eastern Mediterranean	LRI and thorax infections	Acinetobacter baumannii	1,359 (851 - 2,096)
Eastern Mediterranean	LRI and thorax infections	Escherichia coli	1,884 (1,428 - 2,491)
Eastern Mediterranean	LRI and thorax infections	Haemophilus influenzae	1,413 (1,035 - 1,962)
Eastern Mediterranean	LRI and thorax infections	Klebsiella pneumoniae	3,674 (2,820 - 4,913)
Eastern Mediterranean	LRI and thorax infections	Pseudomonas aeruginosa	1,666 (1,266 - 2,171)
Eastern Mediterranean	LRI and thorax infections	Staphylococcus aureus	3,862 (3,050 - 5,027)
Eastern Mediterranean	LRI and thorax infections	Streptococcus pneumoniae	6,166 (4,198 - 8,941)
Eastern Mediterranean	TB	Mycobacterium tuberculosis	10,687 (9,191 - 12,835)
Eastern Mediterranean	Typhoid, paratyphoid, and iNTS	Non-typhoidal Salmonella	44 ( 23 - 93)
Eastern Mediterranean	Typhoid, paratyphoid, and iNTS	Salmonella Paratyphi	405 (204 - 866)
Eastern Mediterranean	Typhoid, paratyphoid, and iNTS	Salmonella Typhi	6,737 (4,407 - 10,474)
Eastern Mediterranean	UTI	Acinetobacter baumannii	60 ( 31 - 121)
Eastern Mediterranean	UTI	Enterococcus faecium	86 ( 43 - 166)
Eastern Mediterranean	UTI	Escherichia coli	382 (268 - 549)
Eastern Mediterranean	UTI	Klebsiella pneumoniae	123 ( 74 - 236)
Eastern Mediterranean	UTI	Staphylococcus aureus	67 ( 47 - 101)
Europe	BSI	Acinetobacter baumannii	867 (440 - 1,829)
Europe	BSI	Enterococcus faecium	1,023 (568 - 1,718)
Europe	BSI	Escherichia coli	4,613 (2,514 - 8,737)
Europe	BSI	Group A Streptococcus	12 ( 8 - 19)
Europe	BSI	Klebsiella pneumoniae	1,993 (1,278 - 3,523)
Europe	BSI	Non-typhoidal Salmonella	1 ( 0 - 2)
Europe	BSI	Pseudomonas aeruginosa	561 (310 - 1,063)
Europe	BSI	Salmonella Typhi	11 ( 8 - 16)
Europe	BSI	Staphylococcus aureus	1,384 (806 - 2,602)
Europe	BSI	Streptococcus pneumoniae	218 (141 - 327)
Europe	Bacterial skin infections	Acinetobacter baumannii	80 ( 18 - 334)
Europe	Bacterial skin infections	Escherichia coli	146 ( 42 - 374)
Europe	Bacterial skin infections	Klebsiella pneumoniae	37 ( 8 - 153)
Europe	Bacterial skin infections	Staphylococcus aureus	70 ( 29 - 167)
Europe	Bone and joint infections	Enterococcus faecium	2 ( 1 - 5)
Europe	Bone and joint infections	Escherichia coli	23 ( 10 - 57)
Europe	Bone and joint infections	Klebsiella pneumoniae	4 ( 1 - 12)
Europe	Bone and joint infections	Staphylococcus aureus	27 ( 12 - 70)
Europe	CNS infections	Escherichia coli	48 ( 33 - 68)
Europe	CNS infections	Haemophilus influenzae	16 ( 11 - 22)
Europe	CNS infections	Klebsiella pneumoniae	50 ( 37 - 71)
Europe	CNS infections	Staphylococcus aureus	13 ( 9 - 19)
Europe	CNS infections	Streptococcus pneumoniae	48 ( 32 - 66)
Europe	Cardiac infections	Acinetobacter baumannii	63 ( 30 - 118)
Europe	Cardiac infections	Enterococcus faecium	75 ( 43 - 142)
Europe	Cardiac infections	Escherichia coli	513 (305 - 816)
Europe	Cardiac infections	Klebsiella pneumoniae	107 ( 63 - 190)
Europe	Cardiac infections	Staphylococcus aureus	152 ( 91 - 245)
Europe	Cardiac infections	Streptococcus pneumoniae	4 ( 2 - 7)
Europe	Diarrhoea	Escherichia coli	7 ( 4 - 13)
Europe	Diarrhoea	Non-typhoidal Salmonella	0 ( 0 - 1)
Europe	Diarrhoea	Shigella spp.	7 ( 3 - 17)
Europe	Intra-abdominal infections	Enterococcus faecium	1,189 (768 - 1,782)
Europe	Intra-abdominal infections	Escherichia coli	2,365 (1,448 - 3,670)
Europe	Intra-abdominal infections	Klebsiella pneumoniae	987 (597 - 1,651)
Europe	Intra-abdominal infections	Staphylococcus aureus	520 (342 - 840)
Europe	LRI and thorax infections	Acinetobacter baumannii	488 (266 - 960)
Europe	LRI and thorax infections	Escherichia coli	613 (428 - 870)
Europe	LRI and thorax infections	Haemophilus influenzae	127 ( 95 - 168)
Europe	LRI and thorax infections	Klebsiella pneumoniae	911 (675 - 1,263)
Europe	LRI and thorax infections	Pseudomonas aeruginosa	969 (663 - 1,409)
Europe	LRI and thorax infections	Staphylococcus aureus	1,915 (1,395 - 2,613)
Europe	LRI and thorax infections	Streptococcus pneumoniae	753 (497 - 1,035)
Europe	TB	Mycobacterium tuberculosis	6,661 (5,909 - 7,462)
Europe	Typhoid, paratyphoid, and iNTS	Salmonella Typhi	10 ( 5 - 19)
Europe	UTI	Acinetobacter baumannii	91 ( 40 - 185)
Europe	UTI	Enterococcus faecium	170 ( 89 - 351)
Europe	UTI	Escherichia coli	1,229 (807 - 1,716)
Europe	UTI	Klebsiella pneumoniae	298 (170 - 513)
Europe	UTI	Staphylococcus aureus	79 ( 53 - 123)
South-East Asia	BSI	Acinetobacter baumannii	4,764 (2,751 - 9,166)
South-East Asia	BSI	Enterococcus faecium	865 (508 - 1,454)
South-East Asia	BSI	Escherichia coli	2,645 (1,418 - 4,695)
South-East Asia	BSI	Group A Streptococcus	46 ( 28 - 70)
South-East Asia	BSI	Klebsiella pneumoniae	9,610 (6,816 - 13,209)
South-East Asia	BSI	Non-typhoidal Salmonella	424 (255 - 646)
South-East Asia	BSI	Pseudomonas aeruginosa	1,979 (1,067 - 3,430)
South-East Asia	BSI	Salmonella Typhi	305 (215 - 441)
South-East Asia	BSI	Staphylococcus aureus	1,565 (912 - 3,213)
South-East Asia	BSI	Streptococcus pneumoniae	555 (349 - 837)
South-East Asia	Bacterial skin infections	Acinetobacter baumannii	253 ( 60 - 1,214)
South-East Asia	Bacterial skin infections	Escherichia coli	338 (144 - 889)
South-East Asia	Bacterial skin infections	Group A Streptococcus	13 ( 9 - 20)
South-East Asia	Bacterial skin infections	Klebsiella pneumoniae	127 ( 39 - 482)
South-East Asia	Bacterial skin infections	Staphylococcus aureus	696 (411 - 1,311)
South-East Asia	Bone and joint infections	Enterococcus faecium	9 ( 6 - 15)
South-East Asia	Bone and joint infections	Escherichia coli	87 ( 33 - 196)
South-East Asia	Bone and joint infections	Klebsiella pneumoniae	31 ( 12 - 75)
South-East Asia	Bone and joint infections	Staphylococcus aureus	139 ( 60 - 340)
South-East Asia	CNS infections	Escherichia coli	685 (510 - 919)
South-East Asia	CNS infections	Haemophilus influenzae	304 (224 - 389)
South-East Asia	CNS infections	Klebsiella pneumoniae	825 (594 - 1,126)
South-East Asia	CNS infections	Staphylococcus aureus	249 (182 - 338)
South-East Asia	CNS infections	Streptococcus pneumoniae	674 (492 - 919)
South-East Asia	Cardiac infections	Acinetobacter baumannii	146 ( 96 - 220)
South-East Asia	Cardiac infections	Enterococcus faecium	27 ( 17 - 42)
South-East Asia	Cardiac infections	Escherichia coli	85 ( 56 - 128)
South-East Asia	Cardiac infections	Group A Streptococcus	0 ( 0 - 1)
South-East Asia	Cardiac infections	Klebsiella pneumoniae	113 ( 74 - 174)
South-East Asia	Cardiac infections	Non-typhoidal Salmonella	6 ( 3 - 12)
South-East Asia	Cardiac infections	Salmonella Typhi	8 ( 6 - 13)
South-East Asia	Cardiac infections	Staphylococcus aureus	51 ( 34 - 78)
South-East Asia	Cardiac infections	Streptococcus pneumoniae	9 ( 5 - 14)
South-East Asia	Diarrhoea	Escherichia coli	608 (340 - 992)
South-East Asia	Diarrhoea	Non-typhoidal Salmonella	505 (224 - 1,344)
South-East Asia	Diarrhoea	Shigella spp.	911 (473 - 1,729)
South-East Asia	Intra-abdominal infections	Enterococcus faecium	1,894 (1,190 - 3,127)
South-East Asia	Intra-abdominal infections	Escherichia coli	4,399 (2,876 - 6,369)
South-East Asia	Intra-abdominal infections	Klebsiella pneumoniae	2,713 (1,648 - 4,703)
South-East Asia	Intra-abdominal infections	Staphylococcus aureus	1,512 (1,007 - 2,296)
South-East Asia	LRI and thorax infections	Acinetobacter baumannii	5,814 (3,308 - 10,229)
South-East Asia	LRI and thorax infections	Escherichia coli	3,365 (2,521 - 4,452)
South-East Asia	LRI and thorax infections	Haemophilus influenzae	767 (553 - 1,034)
South-East Asia	LRI and thorax infections	Klebsiella pneumoniae	6,023 (4,524 - 8,133)
South-East Asia	LRI and thorax infections	Pseudomonas aeruginosa	3,718 (2,819 - 5,142)
South-East Asia	LRI and thorax infections	Staphylococcus aureus	6,692 (5,108 - 8,934)
South-East Asia	LRI and thorax infections	Streptococcus pneumoniae	6,768 (4,585 - 9,679)
South-East Asia	TB	Mycobacterium tuberculosis	64,727 (54,327 - 76,642)
South-East Asia	Typhoid, paratyphoid, and iNTS	Non-typhoidal Salmonella	167 (105 - 303)
South-East Asia	Typhoid, paratyphoid, and iNTS	Salmonella Paratyphi	978 (448 - 2,155)
South-East Asia	Typhoid, paratyphoid, and iNTS	Salmonella Typhi	17,128 (10,554 - 26,268)
South-East Asia	UTI	Acinetobacter baumannii	174 ( 95 - 334)
South-East Asia	UTI	Enterococcus faecium	313 (171 - 562)
South-East Asia	UTI	Escherichia coli	2,076 (1,428 - 2,976)
South-East Asia	UTI	Klebsiella pneumoniae	569 (364 - 838)
South-East Asia	UTI	Staphylococcus aureus	282 (194 - 433)
Western Pacific	BSI	Acinetobacter baumannii	7,901 (4,462 - 14,451)
Western Pacific	BSI	Enterococcus faecium	1,431 (847 - 2,502)
Western Pacific	BSI	Escherichia coli	2,737 (1,479 - 4,971)
Western Pacific	BSI	Group A Streptococcus	201 (135 - 320)
Western Pacific	BSI	Klebsiella pneumoniae	3,051 (2,066 - 5,019)
Western Pacific	BSI	Non-typhoidal Salmonella	59 ( 37 - 92)
Western Pacific	BSI	Pseudomonas aeruginosa	1,115 (612 - 1,994)
Western Pacific	BSI	Salmonella Typhi	32 ( 23 - 46)
Western Pacific	BSI	Staphylococcus aureus	4,004 (2,322 - 8,039)
Western Pacific	BSI	Streptococcus pneumoniae	514 (345 - 809)
Western Pacific	Bacterial skin infections	Acinetobacter baumannii	166 ( 35 - 709)
Western Pacific	Bacterial skin infections	Escherichia coli	270 ( 94 - 736)
Western Pacific	Bacterial skin infections	Group A Streptococcus	14 ( 7 - 27)
Western Pacific	Bacterial skin infections	Klebsiella pneumoniae	68 ( 20 - 297)
Western Pacific	Bacterial skin infections	Staphylococcus aureus	222 (100 - 549)
Western Pacific	Bone and joint infections	Enterococcus faecium	4 ( 1 - 11)
Western Pacific	Bone and joint infections	Escherichia coli	45 ( 19 - 123)
Western Pacific	Bone and joint infections	Group A Streptococcus	0 ( 0 - 1)
Western Pacific	Bone and joint infections	Klebsiella pneumoniae	9 ( 3 - 24)
Western Pacific	Bone and joint infections	Staphylococcus aureus	83 ( 34 - 203)
Western Pacific	CNS infections	Escherichia coli	168 (124 - 230)
Western Pacific	CNS infections	Haemophilus influenzae	254 (197 - 326)
Western Pacific	CNS infections	Klebsiella pneumoniae	163 (122 - 236)
Western Pacific	CNS infections	Staphylococcus aureus	57 ( 43 - 76)
Western Pacific	CNS infections	Streptococcus pneumoniae	217 (160 - 294)
Western Pacific	Cardiac infections	Acinetobacter baumannii	220 (127 - 399)
Western Pacific	Cardiac infections	Enterococcus faecium	43 ( 26 - 75)
Western Pacific	Cardiac infections	Escherichia coli	111 ( 63 - 196)
Western Pacific	Cardiac infections	Group A Streptococcus	7 ( 4 - 13)
Western Pacific	Cardiac infections	Klebsiella pneumoniae	66 ( 38 - 114)
Western Pacific	Cardiac infections	Non-typhoidal Salmonella	2 ( 1 - 3)
Western Pacific	Cardiac infections	Salmonella Typhi	1 ( 0 - 1)
Western Pacific	Cardiac infections	Staphylococcus aureus	166 ( 97 - 289)
Western Pacific	Cardiac infections	Streptococcus pneumoniae	17 ( 10 - 28)
Western Pacific	Diarrhoea	Escherichia coli	12 ( 7 - 21)
Western Pacific	Diarrhoea	Non-typhoidal Salmonella	53 ( 23 - 112)
Western Pacific	Diarrhoea	Shigella spp.	35 ( 20 - 63)
Western Pacific	Intra-abdominal infections	Enterococcus faecium	1,482 (907 - 2,383)
Western Pacific	Intra-abdominal infections	Escherichia coli	3,302 (1,995 - 5,268)
Western Pacific	Intra-abdominal infections	Klebsiella pneumoniae	1,190 (687 - 2,065)
Western Pacific	Intra-abdominal infections	Staphylococcus aureus	1,098 (677 - 1,749)
Western Pacific	LRI and thorax infections	Acinetobacter baumannii	1,352 (734 - 2,548)
Western Pacific	LRI and thorax infections	Escherichia coli	1,493 (1,108 - 2,016)
Western Pacific	LRI and thorax infections	Haemophilus influenzae	893 (633 - 1,161)
Western Pacific	LRI and thorax infections	Klebsiella pneumoniae	1,723 (1,273 - 2,446)
Western Pacific	LRI and thorax infections	Pseudomonas aeruginosa	1,412 (971 - 2,048)
Western Pacific	LRI and thorax infections	Staphylococcus aureus	4,386 (3,273 - 6,213)
Western Pacific	LRI and thorax infections	Streptococcus pneumoniae	2,311 (1,666 - 3,042)
Western Pacific	TB	Mycobacterium tuberculosis	10,375 (8,947 - 11,822)
Western Pacific	Typhoid, paratyphoid, and iNTS	Non-typhoidal Salmonella	24 ( 14 - 39)
Western Pacific	Typhoid, paratyphoid, and iNTS	Salmonella Paratyphi	23 ( 10 - 57)
Western Pacific	Typhoid, paratyphoid, and iNTS	Salmonella Typhi	522 (328 - 844)
Western Pacific	UTI	Acinetobacter baumannii	161 ( 73 - 344)
Western Pacific	UTI	Enterococcus faecium	257 (125 - 521)
Western Pacific	UTI	Escherichia coli	1,075 (647 - 1,858)
Western Pacific	UTI	Klebsiella pneumoniae	314 (151 - 640)
Western Pacific	UTI	Staphylococcus aureus	138 ( 69 - 258)

## Sheet: B. death attributable
WHO_region	Disease_presentation	Pathogen	vaccine_averted_burden
Africa	BSI	Acinetobacter baumannii	344 (240 - 537)
Africa	BSI	Enterococcus faecium	139 ( 90 - 211)
Africa	BSI	Escherichia coli	447 (292 - 660)
Africa	BSI	Group A Streptococcus	30 ( 12 - 72)
Africa	BSI	Klebsiella pneumoniae	5,097 (3,871 - 7,261)
Africa	BSI	Non-typhoidal Salmonella	10 ( 4 - 19)
Africa	BSI	Pseudomonas aeruginosa	270 (186 - 387)
Africa	BSI	Salmonella Typhi	392 (256 - 711)
Africa	BSI	Staphylococcus aureus	199 (134 - 301)
Africa	BSI	Streptococcus pneumoniae	755 (454 - 1,200)
Africa	Bacterial skin infections	Acinetobacter baumannii	28 ( 9 - 115)
Africa	Bacterial skin infections	Escherichia coli	41 ( 19 - 101)
Africa	Bacterial skin infections	Group A Streptococcus	3 ( 1 - 10)
Africa	Bacterial skin infections	Klebsiella pneumoniae	18 ( 5 - 65)
Africa	Bacterial skin infections	Staphylococcus aureus	131 ( 82 - 208)
Africa	Bone and joint infections	Enterococcus faecium	1 ( 0 - 2)
Africa	Bone and joint infections	Escherichia coli	10 ( 5 - 19)
Africa	Bone and joint infections	Klebsiella pneumoniae	4 ( 1 - 8)
Africa	Bone and joint infections	Staphylococcus aureus	12 ( 5 - 25)
Africa	CNS infections	Escherichia coli	900 (618 - 1,300)
Africa	CNS infections	Haemophilus influenzae	508 (327 - 860)
Africa	CNS infections	Klebsiella pneumoniae	1,344 (822 - 2,084)
Africa	CNS infections	Staphylococcus aureus	318 (216 - 497)
Africa	CNS infections	Streptococcus pneumoniae	1,419 (975 - 2,128)
Africa	Cardiac infections	Acinetobacter baumannii	6 ( 4 - 9)
Africa	Cardiac infections	Enterococcus faecium	2 ( 2 - 4)
Africa	Cardiac infections	Escherichia coli	9 ( 6 - 14)
Africa	Cardiac infections	Klebsiella pneumoniae	24 ( 17 - 33)
Africa	Cardiac infections	Salmonella Typhi	7 ( 5 - 12)
Africa	Cardiac infections	Staphylococcus aureus	3 ( 2 - 5)
Africa	Cardiac infections	Streptococcus pneumoniae	10 ( 6 - 16)
Africa	Diarrhoea	Escherichia coli	436 (249 - 755)
Africa	Diarrhoea	Non-typhoidal Salmonella	22 ( 8 - 70)
Africa	Diarrhoea	Shigella spp.	543 (282 - 1,139)
Africa	Intra-abdominal infections	Enterococcus faecium	254 (142 - 443)
Africa	Intra-abdominal infections	Escherichia coli	589 (417 - 872)
Africa	Intra-abdominal infections	Klebsiella pneumoniae	405 (270 - 658)
Africa	Intra-abdominal infections	Staphylococcus aureus	248 (168 - 361)
Africa	LRI and thorax infections	Acinetobacter baumannii	952 (665 - 1,434)
Africa	LRI and thorax infections	Escherichia coli	1,777 (1,372 - 2,290)
Africa	LRI and thorax infections	Haemophilus influenzae	1,261 (883 - 1,970)
Africa	LRI and thorax infections	Klebsiella pneumoniae	4,115 (2,959 - 5,459)
Africa	LRI and thorax infections	Pseudomonas aeruginosa	1,201 (878 - 1,643)
Africa	LRI and thorax infections	Staphylococcus aureus	2,781 (2,069 - 3,754)
Africa	LRI and thorax infections	Streptococcus pneumoniae	4,920 (3,245 - 7,477)
Africa	TB	Mycobacterium tuberculosis	10,799 (8,612 - 13,530)
Africa	Typhoid, paratyphoid, and iNTS	Non-typhoidal Salmonella	36 ( 17 - 83)
Africa	Typhoid, paratyphoid, and iNTS	Salmonella Paratyphi	2 ( 1 - 8)
Africa	Typhoid, paratyphoid, and iNTS	Salmonella Typhi	958 (551 - 1,614)
Africa	UTI	Acinetobacter baumannii	8 ( 4 - 15)
Africa	UTI	Enterococcus faecium	10 ( 5 - 20)
Africa	UTI	Escherichia coli	82 ( 57 - 120)
Africa	UTI	Klebsiella pneumoniae	25 ( 15 - 41)
Africa	UTI	Staphylococcus aureus	11 ( 7 - 16)
Americas	BSI	Acinetobacter baumannii	536 (289 - 900)
Americas	BSI	Enterococcus faecium	255 (158 - 415)
Americas	BSI	Escherichia coli	457 (256 - 828)
Americas	BSI	Group A Streptococcus	5 ( 2 - 14)
Americas	BSI	Klebsiella pneumoniae	769 (554 - 1,138)
Americas	BSI	Non-typhoidal Salmonella	1 ( 0 - 3)
Americas	BSI	Pseudomonas aeruginosa	218 (123 - 386)
Americas	BSI	Salmonella Typhi	9 ( 5 - 15)
Americas	BSI	Staphylococcus aureus	480 (254 - 884)
Americas	BSI	Streptococcus pneumoniae	133 ( 85 - 212)
Americas	Bacterial skin infections	Acinetobacter baumannii	34 ( 6 - 184)
Americas	Bacterial skin infections	Escherichia coli	34 ( 14 - 89)
Americas	Bacterial skin infections	Group A Streptococcus	0 ( 0 - 1)
Americas	Bacterial skin infections	Klebsiella pneumoniae	11 ( 2 - 42)
Americas	Bacterial skin infections	Staphylococcus aureus	39 ( 22 - 80)
Americas	Bone and joint infections	Enterococcus faecium	0 ( 0 - 2)
Americas	Bone and joint infections	Escherichia coli	5 ( 2 - 12)
Americas	Bone and joint infections	Klebsiella pneumoniae	1 ( 0 - 3)
Americas	Bone and joint infections	Staphylococcus aureus	10 ( 4 - 27)
Americas	CNS infections	Escherichia coli	28 ( 19 - 41)
Americas	CNS infections	Haemophilus influenzae	19 ( 12 - 30)
Americas	CNS infections	Klebsiella pneumoniae	34 ( 22 - 50)
Americas	CNS infections	Staphylococcus aureus	10 ( 7 - 15)
Americas	CNS infections	Streptococcus pneumoniae	43 ( 27 - 64)
Americas	Cardiac infections	Acinetobacter baumannii	29 ( 18 - 45)
Americas	Cardiac infections	Enterococcus faecium	15 ( 10 - 24)
Americas	Cardiac infections	Escherichia coli	30 ( 20 - 46)
Americas	Cardiac infections	Klebsiella pneumoniae	22 ( 15 - 31)
Americas	Cardiac infections	Staphylococcus aureus	35 ( 19 - 58)
Americas	Cardiac infections	Streptococcus pneumoniae	3 ( 1 - 4)
Americas	Diarrhoea	Escherichia coli	3 ( 1 - 6)
Americas	Diarrhoea	Non-typhoidal Salmonella	0 ( 0 - 2)
Americas	Diarrhoea	Shigella spp.	4 ( 2 - 9)
Americas	Intra-abdominal infections	Enterococcus faecium	367 (217 - 564)
Americas	Intra-abdominal infections	Escherichia coli	589 (381 - 930)
Americas	Intra-abdominal infections	Klebsiella pneumoniae	293 (175 - 499)
Americas	Intra-abdominal infections	Staphylococcus aureus	209 (133 - 336)
Americas	LRI and thorax infections	Acinetobacter baumannii	346 (204 - 607)
Americas	LRI and thorax infections	Escherichia coli	248 (182 - 338)
Americas	LRI and thorax infections	Haemophilus influenzae	58 ( 34 - 95)
Americas	LRI and thorax infections	Klebsiella pneumoniae	401 (295 - 568)
Americas	LRI and thorax infections	Pseudomonas aeruginosa	363 (243 - 551)
Americas	LRI and thorax infections	Staphylococcus aureus	950 (631 - 1,509)
Americas	LRI and thorax infections	Streptococcus pneumoniae	273 (181 - 418)
Americas	TB	Mycobacterium tuberculosis	638 (500 - 841)
Americas	Typhoid, paratyphoid, and iNTS	Salmonella Typhi	0 ( 0 - 1)
Americas	UTI	Acinetobacter baumannii	28 ( 13 - 58)
Americas	UTI	Enterococcus faecium	49 ( 26 - 92)
Americas	UTI	Escherichia coli	346 (242 - 504)
Americas	UTI	Klebsiella pneumoniae	78 ( 49 - 126)
Americas	UTI	Staphylococcus aureus	39 ( 23 - 66)
Eastern Mediterranean	BSI	Acinetobacter baumannii	379 (227 - 607)
Eastern Mediterranean	BSI	Enterococcus faecium	101 ( 63 - 171)
Eastern Mediterranean	BSI	Escherichia coli	284 (175 - 515)
Eastern Mediterranean	BSI	Group A Streptococcus	5 ( 3 - 9)
Eastern Mediterranean	BSI	Klebsiella pneumoniae	2,038 (1,528 - 2,977)
Eastern Mediterranean	BSI	Non-typhoidal Salmonella	12 ( 5 - 28)
Eastern Mediterranean	BSI	Pseudomonas aeruginosa	173 (112 - 278)
Eastern Mediterranean	BSI	Salmonella Typhi	121 ( 78 - 186)
Eastern Mediterranean	BSI	Staphylococcus aureus	186 (111 - 320)
Eastern Mediterranean	BSI	Streptococcus pneumoniae	264 (154 - 415)
Eastern Mediterranean	Bacterial skin infections	Acinetobacter baumannii	13 ( 4 - 66)
Eastern Mediterranean	Bacterial skin infections	Escherichia coli	18 ( 7 - 47)
Eastern Mediterranean	Bacterial skin infections	Group A Streptococcus	0 ( 0 - 1)
Eastern Mediterranean	Bacterial skin infections	Klebsiella pneumoniae	7 ( 2 - 31)
Eastern Mediterranean	Bacterial skin infections	Staphylococcus aureus	36 ( 20 - 74)
Eastern Mediterranean	Bone and joint infections	Enterococcus faecium	0 ( 0 - 1)
Eastern Mediterranean	Bone and joint infections	Escherichia coli	6 ( 3 - 13)
Eastern Mediterranean	Bone and joint infections	Klebsiella pneumoniae	2 ( 1 - 5)
Eastern Mediterranean	Bone and joint infections	Staphylococcus aureus	9 ( 4 - 20)
Eastern Mediterranean	CNS infections	Escherichia coli	210 (135 - 336)
Eastern Mediterranean	CNS infections	Haemophilus influenzae	165 (104 - 254)
Eastern Mediterranean	CNS infections	Klebsiella pneumoniae	254 (164 - 385)
Eastern Mediterranean	CNS infections	Staphylococcus aureus	77 ( 51 - 116)
Eastern Mediterranean	CNS infections	Streptococcus pneumoniae	311 (205 - 462)
Eastern Mediterranean	Cardiac infections	Acinetobacter baumannii	13 ( 8 - 21)
Eastern Mediterranean	Cardiac infections	Enterococcus faecium	3 ( 2 - 5)
Eastern Mediterranean	Cardiac infections	Escherichia coli	8 ( 5 - 12)
Eastern Mediterranean	Cardiac infections	Klebsiella pneumoniae	15 ( 10 - 22)
Eastern Mediterranean	Cardiac infections	Salmonella Typhi	3 ( 2 - 5)
Eastern Mediterranean	Cardiac infections	Staphylococcus aureus	5 ( 3 - 9)
Eastern Mediterranean	Cardiac infections	Streptococcus pneumoniae	5 ( 2 - 10)
Eastern Mediterranean	Diarrhoea	Escherichia coli	120 ( 66 - 212)
Eastern Mediterranean	Diarrhoea	Non-typhoidal Salmonella	9 ( 2 - 29)
Eastern Mediterranean	Diarrhoea	Shigella spp.	104 ( 47 - 225)
Eastern Mediterranean	Intra-abdominal infections	Enterococcus faecium	162 ( 92 - 299)
Eastern Mediterranean	Intra-abdominal infections	Escherichia coli	399 (245 - 645)
Eastern Mediterranean	Intra-abdominal infections	Klebsiella pneumoniae	265 (161 - 434)
Eastern Mediterranean	Intra-abdominal infections	Staphylococcus aureus	151 ( 94 - 245)
Eastern Mediterranean	LRI and thorax infections	Acinetobacter baumannii	423 (267 - 708)
Eastern Mediterranean	LRI and thorax infections	Escherichia coli	520 (383 - 666)
Eastern Mediterranean	LRI and thorax infections	Haemophilus influenzae	331 (207 - 482)
Eastern Mediterranean	LRI and thorax infections	Klebsiella pneumoniae	1,119 (804 - 1,504)
Eastern Mediterranean	LRI and thorax infections	Pseudomonas aeruginosa	451 (335 - 618)
Eastern Mediterranean	LRI and thorax infections	Staphylococcus aureus	977 (706 - 1,309)
Eastern Mediterranean	LRI and thorax infections	Streptococcus pneumoniae	1,390 (942 - 2,069)
Eastern Mediterranean	TB	Mycobacterium tuberculosis	4,953 (3,980 - 6,532)
Eastern Mediterranean	Typhoid, paratyphoid, and iNTS	Non-typhoidal Salmonella	9 ( 4 - 26)
Eastern Mediterranean	Typhoid, paratyphoid, and iNTS	Salmonella Paratyphi	83 ( 36 - 190)
Eastern Mediterranean	Typhoid, paratyphoid, and iNTS	Salmonella Typhi	1,371 (852 - 2,263)
Eastern Mediterranean	UTI	Acinetobacter baumannii	18 ( 10 - 36)
Eastern Mediterranean	UTI	Enterococcus faecium	22 ( 10 - 46)
Eastern Mediterranean	UTI	Escherichia coli	108 ( 78 - 162)
Eastern Mediterranean	UTI	Klebsiella pneumoniae	38 ( 22 - 67)
Eastern Mediterranean	UTI	Staphylococcus aureus	17 ( 11 - 29)
Europe	BSI	Acinetobacter baumannii	270 (143 - 566)
Europe	BSI	Enterococcus faecium	239 (131 - 483)
Europe	BSI	Escherichia coli	1,096 (574 - 2,121)
Europe	BSI	Group A Streptococcus	1 ( 0 - 3)
Europe	BSI	Klebsiella pneumoniae	582 (368 - 1,033)
Europe	BSI	Pseudomonas aeruginosa	144 ( 75 - 300)
Europe	BSI	Salmonella Typhi	2 ( 1 - 3)
Europe	BSI	Staphylococcus aureus	315 (174 - 650)
Europe	BSI	Streptococcus pneumoniae	49 ( 31 - 76)
Europe	Bacterial skin infections	Acinetobacter baumannii	26 ( 4 - 131)
Europe	Bacterial skin infections	Escherichia coli	32 ( 13 - 91)
Europe	Bacterial skin infections	Klebsiella pneumoniae	11 ( 2 - 45)
Europe	Bacterial skin infections	Staphylococcus aureus	15 ( 6 - 35)
Europe	Bone and joint infections	Enterococcus faecium	0 ( 0 - 1)
Europe	Bone and joint infections	Escherichia coli	5 ( 2 - 13)
Europe	Bone and joint infections	Klebsiella pneumoniae	1 ( 0 - 3)
Europe	Bone and joint infections	Staphylococcus aureus	6 ( 2 - 15)
Europe	CNS infections	Escherichia coli	11 ( 8 - 16)
Europe	CNS infections	Haemophilus influenzae	3 ( 2 - 5)
Europe	CNS infections	Klebsiella pneumoniae	14 ( 10 - 20)
Europe	CNS infections	Staphylococcus aureus	3 ( 2 - 5)
Europe	CNS infections	Streptococcus pneumoniae	10 ( 6 - 15)
Europe	Cardiac infections	Acinetobacter baumannii	18 ( 10 - 34)
Europe	Cardiac infections	Enterococcus faecium	18 ( 8 - 35)
Europe	Cardiac infections	Escherichia coli	113 ( 68 - 184)
Europe	Cardiac infections	Klebsiella pneumoniae	30 ( 17 - 54)
Europe	Cardiac infections	Staphylococcus aureus	32 ( 18 - 57)
Europe	Cardiac infections	Streptococcus pneumoniae	0 ( 0 - 1)
Europe	Diarrhoea	Escherichia coli	2 ( 1 - 3)
Europe	Diarrhoea	Shigella spp.	1 ( 0 - 3)
Europe	Intra-abdominal infections	Enterococcus faecium	289 (170 - 524)
Europe	Intra-abdominal infections	Escherichia coli	567 (349 - 876)
Europe	Intra-abdominal infections	Klebsiella pneumoniae	286 (158 - 485)
Europe	Intra-abdominal infections	Staphylococcus aureus	119 ( 66 - 208)
Europe	LRI and thorax infections	Acinetobacter baumannii	157 ( 78 - 324)
Europe	LRI and thorax infections	Escherichia coli	148 (111 - 212)
Europe	LRI and thorax infections	Haemophilus influenzae	30 ( 20 - 45)
Europe	LRI and thorax infections	Klebsiella pneumoniae	264 (191 - 380)
Europe	LRI and thorax infections	Pseudomonas aeruginosa	237 (165 - 390)
Europe	LRI and thorax infections	Staphylococcus aureus	439 (284 - 700)
Europe	LRI and thorax infections	Streptococcus pneumoniae	158 (101 - 239)
Europe	TB	Mycobacterium tuberculosis	3,257 (2,744 - 3,911)
Europe	Typhoid, paratyphoid, and iNTS	Salmonella Typhi	2 ( 1 - 4)
Europe	UTI	Acinetobacter baumannii	28 ( 13 - 59)
Europe	UTI	Enterococcus faecium	42 ( 20 - 84)
Europe	UTI	Escherichia coli	284 (183 - 422)
Europe	UTI	Klebsiella pneumoniae	86 ( 52 - 152)
Europe	UTI	Staphylococcus aureus	18 ( 9 - 36)
South-East Asia	BSI	Acinetobacter baumannii	1,508 (841 - 2,933)
South-East Asia	BSI	Enterococcus faecium	221 (123 - 426)
South-East Asia	BSI	Escherichia coli	798 (425 - 1,599)
South-East Asia	BSI	Group A Streptococcus	4 ( 1 - 11)
South-East Asia	BSI	Klebsiella pneumoniae	3,325 (2,413 - 4,540)
South-East Asia	BSI	Non-typhoidal Salmonella	87 ( 46 - 167)
South-East Asia	BSI	Pseudomonas aeruginosa	503 (272 - 1,035)
South-East Asia	BSI	Salmonella Typhi	60 ( 42 - 92)
South-East Asia	BSI	Staphylococcus aureus	385 (196 - 749)
South-East Asia	BSI	Streptococcus pneumoniae	116 ( 73 - 192)
South-East Asia	Bacterial skin infections	Acinetobacter baumannii	70 ( 19 - 311)
South-East Asia	Bacterial skin infections	Escherichia coli	107 ( 41 - 260)
South-East Asia	Bacterial skin infections	Group A Streptococcus	1 ( 0 - 3)
South-East Asia	Bacterial skin infections	Klebsiella pneumoniae	42 ( 12 - 188)
South-East Asia	Bacterial skin infections	Staphylococcus aureus	167 ( 92 - 313)
South-East Asia	Bone and joint infections	Enterococcus faecium	2 ( 1 - 5)
South-East Asia	Bone and joint infections	Escherichia coli	27 ( 11 - 60)
South-East Asia	Bone and joint infections	Klebsiella pneumoniae	10 ( 4 - 26)
South-East Asia	Bone and joint infections	Staphylococcus aureus	34 ( 12 - 87)
South-East Asia	CNS infections	Escherichia coli	204 (149 - 292)
South-East Asia	CNS infections	Haemophilus influenzae	72 ( 45 - 114)
South-East Asia	CNS infections	Klebsiella pneumoniae	295 (208 - 427)
South-East Asia	CNS infections	Staphylococcus aureus	63 ( 42 - 88)
South-East Asia	CNS infections	Streptococcus pneumoniae	137 ( 91 - 206)
South-East Asia	Cardiac infections	Acinetobacter baumannii	47 ( 29 - 75)
South-East Asia	Cardiac infections	Enterococcus faecium	6 ( 3 - 11)
South-East Asia	Cardiac infections	Escherichia coli	25 ( 16 - 39)
South-East Asia	Cardiac infections	Klebsiella pneumoniae	40 ( 27 - 60)
South-East Asia	Cardiac infections	Non-typhoidal Salmonella	1 ( 0 - 2)
South-East Asia	Cardiac infections	Salmonella Typhi	1 ( 1 - 2)
South-East Asia	Cardiac infections	Staphylococcus aureus	12 ( 7 - 20)
South-East Asia	Cardiac infections	Streptococcus pneumoniae	1 ( 1 - 3)
South-East Asia	Diarrhoea	Escherichia coli	192 (119 - 313)
South-East Asia	Diarrhoea	Non-typhoidal Salmonella	106 ( 40 - 318)
South-East Asia	Diarrhoea	Shigella spp.	181 ( 78 - 365)
South-East Asia	Intra-abdominal infections	Enterococcus faecium	500 (262 - 981)
South-East Asia	Intra-abdominal infections	Escherichia coli	1,313 (816 - 2,201)
South-East Asia	Intra-abdominal infections	Klebsiella pneumoniae	939 (586 - 1,563)
South-East Asia	Intra-abdominal infections	Staphylococcus aureus	369 (216 - 591)
South-East Asia	LRI and thorax infections	Acinetobacter baumannii	1,856 (993 - 3,890)
South-East Asia	LRI and thorax infections	Escherichia coli	1,063 (780 - 1,428)
South-East Asia	LRI and thorax infections	Haemophilus influenzae	187 (126 - 295)
South-East Asia	LRI and thorax infections	Klebsiella pneumoniae	2,144 (1,590 - 2,864)
South-East Asia	LRI and thorax infections	Pseudomonas aeruginosa	964 (685 - 1,332)
South-East Asia	LRI and thorax infections	Staphylococcus aureus	1,599 (1,128 - 2,371)
South-East Asia	LRI and thorax infections	Streptococcus pneumoniae	1,367 (926 - 2,000)
South-East Asia	TB	Mycobacterium tuberculosis	28,063 (21,634 - 37,430)
South-East Asia	Typhoid, paratyphoid, and iNTS	Non-typhoidal Salmonella	34 ( 19 - 73)
South-East Asia	Typhoid, paratyphoid, and iNTS	Salmonella Paratyphi	195 ( 81 - 531)
South-East Asia	Typhoid, paratyphoid, and iNTS	Salmonella Typhi	3,456 (1,981 - 5,674)
South-East Asia	UTI	Acinetobacter baumannii	59 ( 30 - 135)
South-East Asia	UTI	Enterococcus faecium	78 ( 38 - 159)
South-East Asia	UTI	Escherichia coli	648 (450 - 913)
South-East Asia	UTI	Klebsiella pneumoniae	197 (130 - 307)
South-East Asia	UTI	Staphylococcus aureus	68 ( 41 - 116)
Western Pacific	BSI	Acinetobacter baumannii	2,502 (1,348 - 4,858)
Western Pacific	BSI	Enterococcus faecium	335 (173 - 605)
Western Pacific	BSI	Escherichia coli	688 (351 - 1,410)
Western Pacific	BSI	Group A Streptococcus	19 ( 8 - 52)
Western Pacific	BSI	Klebsiella pneumoniae	841 (535 - 1,559)
Western Pacific	BSI	Non-typhoidal Salmonella	12 ( 6 - 23)
Western Pacific	BSI	Pseudomonas aeruginosa	285 (148 - 531)
Western Pacific	BSI	Salmonella Typhi	6 ( 4 - 10)
Western Pacific	BSI	Staphylococcus aureus	892 (445 - 1,745)
Western Pacific	BSI	Streptococcus pneumoniae	109 ( 65 - 170)
Western Pacific	Bacterial skin infections	Acinetobacter baumannii	51 ( 9 - 212)
Western Pacific	Bacterial skin infections	Escherichia coli	67 ( 27 - 176)
Western Pacific	Bacterial skin infections	Group A Streptococcus	1 ( 0 - 3)
Western Pacific	Bacterial skin infections	Klebsiella pneumoniae	18 ( 5 - 78)
Western Pacific	Bacterial skin infections	Staphylococcus aureus	51 ( 24 - 127)
Western Pacific	Bone and joint infections	Enterococcus faecium	1 ( 0 - 2)
Western Pacific	Bone and joint infections	Escherichia coli	12 ( 5 - 29)
Western Pacific	Bone and joint infections	Klebsiella pneumoniae	2 ( 2 - 3)
Western Pacific	Bone and joint infections	Staphylococcus aureus	19 ( 7 - 46)
Western Pacific	CNS infections	Escherichia coli	44 ( 31 - 59)
Western Pacific	CNS infections	Haemophilus influenzae	53 ( 34 - 82)
Western Pacific	CNS infections	Klebsiella pneumoniae	48 ( 32 - 70)
Western Pacific	CNS infections	Staphylococcus aureus	14 ( 9 - 20)
Western Pacific	CNS infections	Streptococcus pneumoniae	45 ( 29 - 62)
Western Pacific	Cardiac infections	Acinetobacter baumannii	69 ( 38 - 130)
Western Pacific	Cardiac infections	Enterococcus faecium	9 ( 4 - 20)
Western Pacific	Cardiac infections	Escherichia coli	28 ( 15 - 53)
Western Pacific	Cardiac infections	Group A Streptococcus	0 ( 0 - 2)
Western Pacific	Cardiac infections	Klebsiella pneumoniae	18 ( 10 - 35)
Western Pacific	Cardiac infections	Staphylococcus aureus	39 ( 19 - 74)
Western Pacific	Cardiac infections	Streptococcus pneumoniae	3 ( 2 - 5)
Western Pacific	Diarrhoea	Escherichia coli	3 ( 1 - 5)
Western Pacific	Diarrhoea	Non-typhoidal Salmonella	11 ( 4 - 30)
Western Pacific	Diarrhoea	Shigella spp.	7 ( 3 - 16)
Western Pacific	Intra-abdominal infections	Enterococcus faecium	312 (169 - 606)
Western Pacific	Intra-abdominal infections	Escherichia coli	843 (498 - 1,427)
Western Pacific	Intra-abdominal infections	Klebsiella pneumoniae	337 (176 - 647)
Western Pacific	Intra-abdominal infections	Staphylococcus aureus	261 (144 - 452)
Western Pacific	LRI and thorax infections	Acinetobacter baumannii	406 (220 - 857)
Western Pacific	LRI and thorax infections	Escherichia coli	387 (273 - 532)
Western Pacific	LRI and thorax infections	Haemophilus influenzae	181 (107 - 295)
Western Pacific	LRI and thorax infections	Klebsiella pneumoniae	499 (361 - 755)
Western Pacific	LRI and thorax infections	Pseudomonas aeruginosa	365 (234 - 554)
Western Pacific	LRI and thorax infections	Staphylococcus aureus	1,061 (731 - 1,690)
Western Pacific	LRI and thorax infections	Streptococcus pneumoniae	472 (316 - 663)
Western Pacific	TB	Mycobacterium tuberculosis	3,934 (3,019 - 5,091)
Western Pacific	Typhoid, paratyphoid, and iNTS	Non-typhoidal Salmonella	5 ( 3 - 7)
Western Pacific	Typhoid, paratyphoid, and iNTS	Salmonella Paratyphi	4 ( 1 - 12)
Western Pacific	Typhoid, paratyphoid, and iNTS	Salmonella Typhi	104 ( 60 - 182)
Western Pacific	UTI	Acinetobacter baumannii	47 ( 22 - 111)
Western Pacific	UTI	Enterococcus faecium	56 ( 23 - 131)
Western Pacific	UTI	Escherichia coli	288 (156 - 482)
Western Pacific	UTI	Klebsiella pneumoniae	86 ( 40 - 182)
Western Pacific	UTI	Staphylococcus aureus	32 ( 15 - 63)

## Sheet: C. daly assoicated
WHO_region	Disease_presentation	Pathogen	vaccine_averted_burden
Africa	BSI	Acinetobacter baumannii	70,433 (48,512 - 106,497)
Africa	BSI	Enterococcus faecium	32,030 (21,338 - 46,673)
Africa	BSI	Escherichia coli	84,582 (57,715 - 122,820)
Africa	BSI	Group A Streptococcus	25,964 (16,744 - 41,319)
Africa	BSI	Klebsiella pneumoniae	1,553,281 (1,177,721 - 2,100,133)
Africa	BSI	Non-typhoidal Salmonella	3,791 (2,209 - 6,419)
Africa	BSI	Pseudomonas aeruginosa	63,630 (43,188 - 95,457)
Africa	BSI	Salmonella Typhi	205,910 (147,642 - 310,002)
Africa	BSI	Staphylococcus aureus	51,041 (34,291 - 73,823)
Africa	BSI	Streptococcus pneumoniae	335,293 (221,207 - 523,607)
Africa	Bacterial skin infections	Acinetobacter baumannii	4,003 (1,575 - 10,716)
Africa	Bacterial skin infections	Escherichia coli	6,249 (3,258 - 13,367)
Africa	Bacterial skin infections	Group A Streptococcus	3,855 (2,210 - 6,466)
Africa	Bacterial skin infections	Klebsiella pneumoniae	2,900 (1,194 - 7,524)
Africa	Bacterial skin infections	Staphylococcus aureus	35,965 (23,524 - 56,675)
Africa	Bone and joint infections	Enterococcus faecium	0 ( 0 - 2)
Africa	Bone and joint infections	Escherichia coli	2,053 (1,132 - 4,104)
Africa	Bone and joint infections	Group A Streptococcus	0 ( 0 - 4)
Africa	Bone and joint infections	Klebsiella pneumoniae	1 ( 0 - 4)
Africa	Bone and joint infections	Staphylococcus aureus	1,805 (874 - 4,090)
Africa	CNS infections	Escherichia coli	296,822 (197,217 - 435,730)
Africa	CNS infections	Haemophilus influenzae	203,033 (143,690 - 270,252)
Africa	CNS infections	Klebsiella pneumoniae	402,920 (266,944 - 598,392)
Africa	CNS infections	Staphylococcus aureus	117,154 (80,523 - 164,955)
Africa	CNS infections	Streptococcus pneumoniae	617,589 (435,787 - 865,320)
Africa	Cardiac infections	Acinetobacter baumannii	931 (761 - 1,121)
Africa	Cardiac infections	Enterococcus faecium	1 ( 0 - 4)
Africa	Cardiac infections	Escherichia coli	1,390 (1,175 - 1,621)
Africa	Cardiac infections	Group A Streptococcus	0 ( 0 - 2)
Africa	Cardiac infections	Klebsiella pneumoniae	5,205 (3,670 - 7,739)
Africa	Cardiac infections	Salmonella Typhi	3,342 (2,535 - 4,849)
Africa	Cardiac infections	Staphylococcus aureus	785 (637 - 970)
Africa	Cardiac infections	Streptococcus pneumoniae	4,092 (2,562 - 6,329)
Africa	Diarrhoea	Escherichia coli	154,876 (96,552 - 261,642)
Africa	Diarrhoea	Non-typhoidal Salmonella	10,081 (4,087 - 25,629)
Africa	Diarrhoea	Shigella spp.	232,395 (129,681 - 400,878)
Africa	Gonorrhoea and chlamydia	Neisseria gonorrhoeae	1,982 (1,220 - 3,162)
Africa	Intra-abdominal infections	Enterococcus faecium	41,107 (27,544 - 63,302)
Africa	Intra-abdominal infections	Escherichia coli	92,308 (66,219 - 132,500)
Africa	Intra-abdominal infections	Klebsiella pneumoniae	53,523 (36,312 - 75,841)
Africa	Intra-abdominal infections	Staphylococcus aureus	60,897 (40,185 - 95,639)
Africa	LRI and thorax infections	Acinetobacter baumannii	170,357 (116,406 - 240,615)
Africa	LRI and thorax infections	Escherichia coli	545,112 (396,209 - 732,139)
Africa	LRI and thorax infections	Haemophilus influenzae	497,302 (357,373 - 701,377)
Africa	LRI and thorax infections	Klebsiella pneumoniae	1,175,486 (869,172 - 1,513,576)
Africa	LRI and thorax infections	Pseudomonas aeruginosa	360,544 (276,487 - 479,786)
Africa	LRI and thorax infections	Staphylococcus aureus	931,985 (709,519 - 1,199,607)
Africa	LRI and thorax infections	Streptococcus pneumoniae	2,120,828 (1,513,770 - 2,854,791)
Africa	TB	Mycobacterium tuberculosis	1,059,516 (933,869 - 1,211,777)
Africa	Typhoid, paratyphoid, and iNTS	Non-typhoidal Salmonella	15,763 (8,372 - 28,133)
Africa	Typhoid, paratyphoid, and iNTS	Salmonella Paratyphi	1,114 (589 - 2,161)
Africa	Typhoid, paratyphoid, and iNTS	Salmonella Typhi	470,065 (293,531 - 780,608)
Africa	UTI	Acinetobacter baumannii	1,466 (973 - 2,060)
Africa	UTI	Enterococcus faecium	1,849 (1,442 - 2,451)
Africa	UTI	Escherichia coli	14,493 (10,936 - 19,429)
Africa	UTI	Klebsiella pneumoniae	3,394 (2,686 - 4,361)
Africa	UTI	Staphylococcus aureus	2,403 (1,729 - 3,538)
Americas	BSI	Acinetobacter baumannii	46,828 (31,072 - 70,030)
Americas	BSI	Enterococcus faecium	25,508 (17,899 - 37,476)
Americas	BSI	Escherichia coli	42,265 (28,020 - 66,008)
Americas	BSI	Group A Streptococcus	5,123 (3,155 - 7,793)
Americas	BSI	Klebsiella pneumoniae	160,926 (129,669 - 212,261)
Americas	BSI	Non-typhoidal Salmonella	513 (270 - 1,144)
Americas	BSI	Pseudomonas aeruginosa	22,691 (15,525 - 32,103)
Americas	BSI	Salmonella Typhi	3,942 (2,894 - 5,851)
Americas	BSI	Staphylococcus aureus	45,811 (30,847 - 68,764)
Americas	BSI	Streptococcus pneumoniae	57,822 (35,622 - 94,333)
Americas	Bacterial skin infections	Acinetobacter baumannii	1,844 (345 - 13,217)
Americas	Bacterial skin infections	Escherichia coli	2,986 (1,705 - 5,484)
Americas	Bacterial skin infections	Group A Streptococcus	903 (724 - 1,099)
Americas	Bacterial skin infections	Klebsiella pneumoniae	510 ( 88 - 2,220)
Americas	Bacterial skin infections	Staphylococcus aureus	5,024 (3,267 - 7,887)
Americas	Bone and joint infections	Escherichia coli	487 (235 - 1,084)
Americas	Bone and joint infections	Staphylococcus aureus	841 (498 - 1,382)
Americas	CNS infections	Escherichia coli	9,061 (6,318 - 13,086)
Americas	CNS infections	Haemophilus influenzae	5,612 (5,199 - 6,025)
Americas	CNS infections	Klebsiella pneumoniae	9,912 (6,702 - 14,021)
Americas	CNS infections	Staphylococcus aureus	2,891 (2,108 - 3,751)
Americas	CNS infections	Streptococcus pneumoniae	18,280 (12,347 - 25,894)
Americas	Cardiac infections	Acinetobacter baumannii	2,375 (1,656 - 3,222)
Americas	Cardiac infections	Enterococcus faecium	962 (709 - 1,261)
Americas	Cardiac infections	Escherichia coli	1,926 (1,258 - 2,856)
Americas	Cardiac infections	Klebsiella pneumoniae	2,374 (1,825 - 3,116)
Americas	Cardiac infections	Staphylococcus aureus	2,442 (1,775 - 3,854)
Americas	Cardiac infections	Streptococcus pneumoniae	1,716 (1,372 - 2,103)
Americas	Diarrhoea	Escherichia coli	1,710 (1,076 - 2,626)
Americas	Diarrhoea	Non-typhoidal Salmonella	1,179 (575 - 2,438)
Americas	Diarrhoea	Shigella spp.	1,969 (1,163 - 3,812)
Americas	Gonorrhoea and chlamydia	Neisseria gonorrhoeae	457 (332 - 609)
Americas	Intra-abdominal infections	Enterococcus faecium	30,133 (21,164 - 44,890)
Americas	Intra-abdominal infections	Escherichia coli	50,388 (35,439 - 69,906)
Americas	Intra-abdominal infections	Klebsiella pneumoniae	23,886 (16,624 - 35,103)
Americas	Intra-abdominal infections	Staphylococcus aureus	21,324 (15,471 - 29,349)
Americas	LRI and thorax infections	Acinetobacter baumannii	28,025 (18,160 - 45,600)
Americas	LRI and thorax infections	Escherichia coli	35,997 (28,374 - 46,257)
Americas	LRI and thorax infections	Haemophilus influenzae	24,443 (16,259 - 31,996)
Americas	LRI and thorax infections	Klebsiella pneumoniae	67,011 (50,657 - 87,629)
Americas	LRI and thorax infections	Pseudomonas aeruginosa	48,134 (37,668 - 61,684)
Americas	LRI and thorax infections	Staphylococcus aureus	103,800 (83,521 - 129,336)
Americas	LRI and thorax infections	Streptococcus pneumoniae	121,607 (83,297 - 166,050)
Americas	TB	Mycobacterium tuberculosis	49,009 (42,434 - 56,813)
Americas	Typhoid, paratyphoid, and iNTS	Salmonella Typhi	0 ( 0 - 3)
Americas	UTI	Acinetobacter baumannii	1,934 (1,151 - 3,757)
Americas	UTI	Enterococcus faecium	3,370 (1,852 - 6,265)
Americas	UTI	Escherichia coli	29,011 (20,783 - 37,917)
Americas	UTI	Klebsiella pneumoniae	6,281 (4,416 - 8,771)
Americas	UTI	Staphylococcus aureus	2,884 (2,193 - 3,755)
Eastern Mediterranean	BSI	Acinetobacter baumannii	45,484 (30,736 - 66,032)
Eastern Mediterranean	BSI	Enterococcus faecium	16,725 (11,691 - 24,448)
Eastern Mediterranean	BSI	Escherichia coli	33,783 (23,851 - 50,554)
Eastern Mediterranean	BSI	Group A Streptococcus	4,874 (2,945 - 7,562)
Eastern Mediterranean	BSI	Klebsiella pneumoniae	538,339 (379,717 - 797,634)
Eastern Mediterranean	BSI	Non-typhoidal Salmonella	5,105 (2,707 - 10,633)
Eastern Mediterranean	BSI	Pseudomonas aeruginosa	29,667 (20,360 - 44,624)
Eastern Mediterranean	BSI	Salmonella Typhi	49,915 (34,119 - 73,282)
Eastern Mediterranean	BSI	Staphylococcus aureus	28,575 (19,308 - 42,621)
Eastern Mediterranean	BSI	Streptococcus pneumoniae	101,702 (64,695 - 159,466)
Eastern Mediterranean	Bacterial skin infections	Acinetobacter baumannii	951 (285 - 4,332)
Eastern Mediterranean	Bacterial skin infections	Escherichia coli	2,020 (1,194 - 3,726)
Eastern Mediterranean	Bacterial skin infections	Group A Streptococcus	0 ( 0 - 4)
Eastern Mediterranean	Bacterial skin infections	Klebsiella pneumoniae	451 (119 - 2,006)
Eastern Mediterranean	Bacterial skin infections	Staphylococcus aureus	6,793 (4,116 - 11,084)
Eastern Mediterranean	Bone and joint infections	Escherichia coli	456 (221 - 1,070)
Eastern Mediterranean	Bone and joint infections	Klebsiella pneumoniae	0 ( 0 - 3)
Eastern Mediterranean	Bone and joint infections	Staphylococcus aureus	1,298 (800 - 2,138)
Eastern Mediterranean	CNS infections	Escherichia coli	63,429 (42,854 - 96,213)
Eastern Mediterranean	CNS infections	Haemophilus influenzae	63,987 (47,139 - 83,550)
Eastern Mediterranean	CNS infections	Klebsiella pneumoniae	72,758 (48,397 - 105,406)
Eastern Mediterranean	CNS infections	Staphylococcus aureus	26,226 (18,424 - 37,603)
Eastern Mediterranean	CNS infections	Streptococcus pneumoniae	120,077 (81,165 - 174,640)
Eastern Mediterranean	Cardiac infections	Acinetobacter baumannii	1,444 (1,061 - 2,353)
Eastern Mediterranean	Cardiac infections	Enterococcus faecium	0 ( 0 - 3)
Eastern Mediterranean	Cardiac infections	Escherichia coli	473 (345 - 617)
Eastern Mediterranean	Cardiac infections	Klebsiella pneumoniae	2,408 (1,721 - 3,407)
Eastern Mediterranean	Cardiac infections	Salmonella Typhi	1,977 (1,620 - 2,727)
Eastern Mediterranean	Cardiac infections	Staphylococcus aureus	1,193 (937 - 1,680)
Eastern Mediterranean	Cardiac infections	Streptococcus pneumoniae	1,722 (1,163 - 2,660)
Eastern Mediterranean	Diarrhoea	Escherichia coli	39,120 (22,612 - 66,630)
Eastern Mediterranean	Diarrhoea	Non-typhoidal Salmonella	4,134 (1,522 - 11,698)
Eastern Mediterranean	Diarrhoea	Shigella spp.	44,067 (23,591 - 78,790)
Eastern Mediterranean	Gonorrhoea and chlamydia	Neisseria gonorrhoeae	956 (663 - 1,468)
Eastern Mediterranean	Intra-abdominal infections	Enterococcus faecium	18,374 (11,948 - 28,597)
Eastern Mediterranean	Intra-abdominal infections	Escherichia coli	33,663 (23,644 - 45,279)
Eastern Mediterranean	Intra-abdominal infections	Klebsiella pneumoniae	20,652 (13,673 - 30,785)
Eastern Mediterranean	Intra-abdominal infections	Staphylococcus aureus	18,898 (13,441 - 27,502)
Eastern Mediterranean	LRI and thorax infections	Acinetobacter baumannii	53,443 (35,598 - 79,869)
Eastern Mediterranean	LRI and thorax infections	Escherichia coli	138,206 (101,553 - 194,515)
Eastern Mediterranean	LRI and thorax infections	Haemophilus influenzae	125,736 (84,905 - 172,440)
Eastern Mediterranean	LRI and thorax infections	Klebsiella pneumoniae	290,289 (218,913 - 394,179)
Eastern Mediterranean	LRI and thorax infections	Pseudomonas aeruginosa	117,025 (86,216 - 153,279)
Eastern Mediterranean	LRI and thorax infections	Staphylococcus aureus	267,211 (201,895 - 364,144)
Eastern Mediterranean	LRI and thorax infections	Streptococcus pneumoniae	549,726 (395,196 - 744,864)
Eastern Mediterranean	TB	Mycobacterium tuberculosis	501,215 (418,931 - 588,255)
Eastern Mediterranean	Typhoid, paratyphoid, and iNTS	Non-typhoidal Salmonella	3,831 (2,059 - 7,731)
Eastern Mediterranean	Typhoid, paratyphoid, and iNTS	Salmonella Paratyphi	34,402 (17,118 - 77,530)
Eastern Mediterranean	Typhoid, paratyphoid, and iNTS	Salmonella Typhi	535,603 (388,899 - 793,242)
Eastern Mediterranean	UTI	Acinetobacter baumannii	2,018 (1,251 - 3,803)
Eastern Mediterranean	UTI	Enterococcus faecium	2,942 (1,937 - 4,597)
Eastern Mediterranean	UTI	Escherichia coli	13,190 (9,706 - 17,173)
Eastern Mediterranean	UTI	Klebsiella pneumoniae	3,850 (2,716 - 5,916)
Eastern Mediterranean	UTI	Staphylococcus aureus	2,500 (1,801 - 3,693)
Europe	BSI	Acinetobacter baumannii	20,957 (11,472 - 39,526)
Europe	BSI	Enterococcus faecium	26,169 (17,299 - 41,053)
Europe	BSI	Escherichia coli	76,330 (45,450 - 145,092)
Europe	BSI	Group A Streptococcus	1,367 (1,006 - 1,860)
Europe	BSI	Klebsiella pneumoniae	70,229 (51,315 - 100,523)
Europe	BSI	Pseudomonas aeruginosa	11,387 (7,470 - 17,787)
Europe	BSI	Salmonella Typhi	218 (162 - 284)
Europe	BSI	Staphylococcus aureus	26,141 (16,400 - 45,080)
Europe	BSI	Streptococcus pneumoniae	18,833 (12,177 - 26,696)
Europe	Bacterial skin infections	Acinetobacter baumannii	1,426 (295 - 8,424)
Europe	Bacterial skin infections	Escherichia coli	1,972 (568 - 5,877)
Europe	Bacterial skin infections	Klebsiella pneumoniae	469 ( 64 - 2,395)
Europe	Bacterial skin infections	Staphylococcus aureus	1,220 (778 - 2,163)
Europe	Bone and joint infections	Escherichia coli	507 (223 - 1,050)
Europe	Bone and joint infections	Staphylococcus aureus	428 (205 - 880)
Europe	CNS infections	Escherichia coli	2,876 (2,121 - 3,774)
Europe	CNS infections	Klebsiella pneumoniae	3,365 (2,524 - 4,538)
Europe	CNS infections	Staphylococcus aureus	756 (603 - 916)
Europe	CNS infections	Streptococcus pneumoniae	4,030 (2,550 - 6,008)
Europe	Cardiac infections	Acinetobacter baumannii	1,021 (466 - 2,075)
Europe	Cardiac infections	Enterococcus faecium	1,959 (1,149 - 3,230)
Europe	Cardiac infections	Escherichia coli	7,797 (4,685 - 12,480)
Europe	Cardiac infections	Klebsiella pneumoniae	1,928 (1,265 - 2,980)
Europe	Cardiac infections	Staphylococcus aureus	2,501 (1,660 - 3,682)
Europe	Diarrhoea	Escherichia coli	1,183 (688 - 1,953)
Europe	Diarrhoea	Non-typhoidal Salmonella	572 (272 - 1,097)
Europe	Diarrhoea	Shigella spp.	741 (285 - 2,137)
Europe	Gonorrhoea and chlamydia	Neisseria gonorrhoeae	0 ( 0 - 3)
Europe	Intra-abdominal infections	Enterococcus faecium	28,589 (18,799 - 43,315)
Europe	Intra-abdominal infections	Escherichia coli	40,208 (26,018 - 58,744)
Europe	Intra-abdominal infections	Klebsiella pneumoniae	20,282 (12,504 - 31,556)
Europe	Intra-abdominal infections	Staphylococcus aureus	9,580 (6,724 - 14,718)
Europe	LRI and thorax infections	Acinetobacter baumannii	11,650 (7,166 - 20,968)
Europe	LRI and thorax infections	Escherichia coli	19,570 (15,597 - 24,574)
Europe	LRI and thorax infections	Haemophilus influenzae	11,085 (7,919 - 14,493)
Europe	LRI and thorax infections	Klebsiella pneumoniae	39,057 (30,537 - 50,125)
Europe	LRI and thorax infections	Pseudomonas aeruginosa	28,727 (22,864 - 36,617)
Europe	LRI and thorax infections	Staphylococcus aureus	54,146 (42,403 - 68,483)
Europe	LRI and thorax infections	Streptococcus pneumoniae	64,834 (45,221 - 87,023)
Europe	TB	Mycobacterium tuberculosis	281,602 (250,471 - 317,395)
Europe	Typhoid, paratyphoid, and iNTS	Salmonella Typhi	559 (421 - 711)
Europe	UTI	Acinetobacter baumannii	1,541 (536 - 3,763)
Europe	UTI	Enterococcus faecium	3,819 (2,115 - 7,239)
Europe	UTI	Escherichia coli	19,561 (13,972 - 26,849)
Europe	UTI	Klebsiella pneumoniae	5,811 (3,659 - 9,620)
Europe	UTI	Staphylococcus aureus	1,258 (866 - 1,826)
South-East Asia	BSI	Acinetobacter baumannii	127,945 (83,065 - 217,335)
South-East Asia	BSI	Enterococcus faecium	25,535 (17,014 - 40,166)
South-East Asia	BSI	Escherichia coli	52,004 (32,570 - 85,782)
South-East Asia	BSI	Group A Streptococcus	4,260 (2,866 - 6,354)
South-East Asia	BSI	Klebsiella pneumoniae	612,253 (435,844 - 902,763)
South-East Asia	BSI	Non-typhoidal Salmonella	35,819 (20,594 - 59,545)
South-East Asia	BSI	Pseudomonas aeruginosa	47,533 (31,189 - 73,450)
South-East Asia	BSI	Salmonella Typhi	26,062 (18,196 - 36,546)
South-East Asia	BSI	Staphylococcus aureus	37,817 (25,919 - 59,522)
South-East Asia	BSI	Streptococcus pneumoniae	49,248 (31,774 - 75,072)
South-East Asia	Bacterial skin infections	Acinetobacter baumannii	6,213 (1,878 - 21,203)
South-East Asia	Bacterial skin infections	Escherichia coli	8,236 (3,842 - 16,647)
South-East Asia	Bacterial skin infections	Group A Streptococcus	1,427 (1,017 - 1,966)
South-East Asia	Bacterial skin infections	Klebsiella pneumoniae	3,282 (1,266 - 10,810)
South-East Asia	Bacterial skin infections	Staphylococcus aureus	30,244 (20,950 - 42,799)
South-East Asia	Bone and joint infections	Enterococcus faecium	0 ( 0 - 2)
South-East Asia	Bone and joint infections	Escherichia coli	1,967 (997 - 3,655)
South-East Asia	Bone and joint infections	Klebsiella pneumoniae	488 (145 - 1,468)
South-East Asia	Bone and joint infections	Staphylococcus aureus	2,454 (1,049 - 5,737)
South-East Asia	CNS infections	Escherichia coli	51,322 (37,293 - 72,131)
South-East Asia	CNS infections	Haemophilus influenzae	27,664 (21,867 - 34,700)
South-East Asia	CNS infections	Klebsiella pneumoniae	64,835 (44,745 - 96,399)
South-East Asia	CNS infections	Staphylococcus aureus	17,593 (13,197 - 23,747)
South-East Asia	CNS infections	Streptococcus pneumoniae	59,228 (39,598 - 82,242)
South-East Asia	Cardiac infections	Acinetobacter baumannii	3,387 (2,371 - 4,709)
South-East Asia	Cardiac infections	Enterococcus faecium	485 (363 - 641)
South-East Asia	Cardiac infections	Escherichia coli	1,447 (932 - 2,140)
South-East Asia	Cardiac infections	Klebsiella pneumoniae	3,312 (2,482 - 4,363)
South-East Asia	Cardiac infections	Non-typhoidal Salmonella	492 (359 - 645)
South-East Asia	Cardiac infections	Salmonella Typhi	75 ( 57 - 97)
South-East Asia	Cardiac infections	Staphylococcus aureus	841 (544 - 1,284)
South-East Asia	Cardiac infections	Streptococcus pneumoniae	536 (384 - 689)
South-East Asia	Diarrhoea	Escherichia coli	54,662 (33,546 - 92,077)
South-East Asia	Diarrhoea	Non-typhoidal Salmonella	51,930 (21,022 - 119,975)
South-East Asia	Diarrhoea	Shigella spp.	81,450 (38,376 - 154,233)
South-East Asia	Gonorrhoea and chlamydia	Neisseria gonorrhoeae	3,917 (2,424 - 6,239)
South-East Asia	Intra-abdominal infections	Enterococcus faecium	52,650 (31,469 - 83,097)
South-East Asia	Intra-abdominal infections	Escherichia coli	91,798 (66,704 - 131,604)
South-East Asia	Intra-abdominal infections	Klebsiella pneumoniae	61,873 (40,972 - 92,607)
South-East Asia	Intra-abdominal infections	Staphylococcus aureus	40,525 (29,657 - 56,430)
South-East Asia	LRI and thorax infections	Acinetobacter baumannii	154,245 (100,780 - 253,263)
South-East Asia	LRI and thorax infections	Escherichia coli	172,861 (132,929 - 226,996)
South-East Asia	LRI and thorax infections	Haemophilus influenzae	66,236 (48,669 - 94,087)
South-East Asia	LRI and thorax infections	Klebsiella pneumoniae	341,379 (259,551 - 453,342)
South-East Asia	LRI and thorax infections	Pseudomonas aeruginosa	180,793 (135,770 - 232,700)
South-East Asia	LRI and thorax infections	Staphylococcus aureus	308,606 (238,804 - 405,286)
South-East Asia	LRI and thorax infections	Streptococcus pneumoniae	584,514 (404,887 - 815,394)
South-East Asia	TB	Mycobacterium tuberculosis	2,286,425 (1,949,459 - 2,698,996)
South-East Asia	Typhoid, paratyphoid, and iNTS	Non-typhoidal Salmonella	14,866 (9,590 - 24,124)
South-East Asia	Typhoid, paratyphoid, and iNTS	Salmonella Paratyphi	84,753 (42,101 - 177,475)
South-East Asia	Typhoid, paratyphoid, and iNTS	Salmonella Typhi	1,373,298 (940,290 - 2,162,690)
South-East Asia	UTI	Acinetobacter baumannii	4,541 (2,523 - 8,877)
South-East Asia	UTI	Enterococcus faecium	7,991 (5,070 - 13,534)
South-East Asia	UTI	Escherichia coli	44,293 (34,195 - 59,115)
South-East Asia	UTI	Klebsiella pneumoniae	12,601 (8,991 - 18,438)
South-East Asia	UTI	Staphylococcus aureus	6,622 (4,998 - 9,010)
Western Pacific	BSI	Acinetobacter baumannii	181,246 (114,399 - 312,740)
Western Pacific	BSI	Enterococcus faecium	38,190 (24,594 - 59,666)
Western Pacific	BSI	Escherichia coli	49,913 (29,632 - 83,842)
Western Pacific	BSI	Group A Streptococcus	18,086 (11,713 - 26,951)
Western Pacific	BSI	Klebsiella pneumoniae	126,607 (94,726 - 164,437)
Western Pacific	BSI	Non-typhoidal Salmonella	4,929 (3,057 - 7,956)
Western Pacific	BSI	Pseudomonas aeruginosa	22,715 (15,012 - 36,429)
Western Pacific	BSI	Salmonella Typhi	2,870 (2,336 - 3,664)
Western Pacific	BSI	Staphylococcus aureus	79,240 (50,227 - 132,596)
Western Pacific	BSI	Streptococcus pneumoniae	45,159 (29,357 - 71,407)
Western Pacific	Bacterial skin infections	Acinetobacter baumannii	2,888 (1,676 - 5,441)
Western Pacific	Bacterial skin infections	Escherichia coli	4,882 (2,109 - 12,370)
Western Pacific	Bacterial skin infections	Group A Streptococcus	1,973 (1,064 - 3,468)
Western Pacific	Bacterial skin infections	Klebsiella pneumoniae	1,453 (392 - 5,380)
Western Pacific	Bacterial skin infections	Staphylococcus aureus	5,468 (3,218 - 10,318)
Western Pacific	Bone and joint infections	Enterococcus faecium	0 ( 0 - 3)
Western Pacific	Bone and joint infections	Escherichia coli	440 (140 - 1,487)
Western Pacific	Bone and joint infections	Klebsiella pneumoniae	0 ( 0 - 2)
Western Pacific	Bone and joint infections	Staphylococcus aureus	1,222 (461 - 3,211)
Western Pacific	CNS infections	Escherichia coli	11,927 (8,251 - 16,358)
Western Pacific	CNS infections	Haemophilus influenzae	20,900 (17,193 - 26,184)
Western Pacific	CNS infections	Klebsiella pneumoniae	11,336 (8,132 - 15,794)
Western Pacific	CNS infections	Staphylococcus aureus	3,657 (2,883 - 4,625)
Western Pacific	CNS infections	Streptococcus pneumoniae	19,587 (14,437 - 27,233)
Western Pacific	Cardiac infections	Acinetobacter baumannii	5,233 (3,136 - 9,064)
Western Pacific	Cardiac infections	Enterococcus faecium	963 (600 - 1,557)
Western Pacific	Cardiac infections	Escherichia coli	1,445 (874 - 2,358)
Western Pacific	Cardiac infections	Group A Streptococcus	456 (202 - 996)
Western Pacific	Cardiac infections	Klebsiella pneumoniae	1,889 (1,343 - 2,825)
Western Pacific	Cardiac infections	Staphylococcus aureus	3,352 (2,103 - 5,427)
Western Pacific	Cardiac infections	Streptococcus pneumoniae	1,530 (1,201 - 1,875)
Western Pacific	Diarrhoea	Escherichia coli	1,377 (798 - 2,367)
Western Pacific	Diarrhoea	Non-typhoidal Salmonella	14,800 (7,519 - 32,591)
Western Pacific	Diarrhoea	Shigella spp.	4,985 (2,760 - 9,034)
Western Pacific	Gonorrhoea and chlamydia	Neisseria gonorrhoeae	1,466 (934 - 2,527)
Western Pacific	Intra-abdominal infections	Enterococcus faecium	37,997 (24,455 - 58,388)
Western Pacific	Intra-abdominal infections	Escherichia coli	63,766 (43,735 - 98,970)
Western Pacific	Intra-abdominal infections	Klebsiella pneumoniae	25,858 (15,305 - 43,281)
Western Pacific	Intra-abdominal infections	Staphylococcus aureus	25,853 (17,750 - 37,115)
Western Pacific	LRI and thorax infections	Acinetobacter baumannii	32,675 (19,235 - 58,153)
Western Pacific	LRI and thorax infections	Escherichia coli	53,541 (42,318 - 66,537)
Western Pacific	LRI and thorax infections	Haemophilus influenzae	78,900 (59,600 - 103,152)
Western Pacific	LRI and thorax infections	Klebsiella pneumoniae	81,871 (65,063 - 103,683)
Western Pacific	LRI and thorax infections	Pseudomonas aeruginosa	43,026 (33,987 - 55,296)
Western Pacific	LRI and thorax infections	Staphylococcus aureus	120,432 (95,557 - 149,103)
Western Pacific	LRI and thorax infections	Streptococcus pneumoniae	203,998 (141,201 - 277,378)
Western Pacific	TB	Mycobacterium tuberculosis	353,367 (309,366 - 401,012)
Western Pacific	Typhoid, paratyphoid, and iNTS	Non-typhoidal Salmonella	2,364 (1,581 - 3,640)
Western Pacific	Typhoid, paratyphoid, and iNTS	Salmonella Paratyphi	2,145 (962 - 4,271)
Western Pacific	Typhoid, paratyphoid, and iNTS	Salmonella Typhi	43,402 (28,417 - 67,199)
Western Pacific	UTI	Acinetobacter baumannii	3,440 (1,720 - 6,929)
Western Pacific	UTI	Enterococcus faecium	5,616 (2,583 - 12,284)
Western Pacific	UTI	Escherichia coli	18,375 (11,157 - 29,659)
Western Pacific	UTI	Klebsiella pneumoniae	5,763 (2,735 - 13,175)
Western Pacific	UTI	Staphylococcus aureus	2,105 (1,209 - 3,513)

## Sheet: D. daly attributable
WHO_region	Disease_presentation	Pathogen	vaccine_averted_burden
Africa	BSI	Acinetobacter baumannii	21,355 (13,882 - 33,303)
Africa	BSI	Enterococcus faecium	7,631 (5,173 - 12,134)
Africa	BSI	Escherichia coli	20,817 (14,034 - 30,750)
Africa	BSI	Group A Streptococcus	2,634 (1,016 - 6,992)
Africa	BSI	Klebsiella pneumoniae	418,096 (312,745 - 598,667)
Africa	BSI	Non-typhoidal Salmonella	1,035 (714 - 1,644)
Africa	BSI	Pseudomonas aeruginosa	16,160 (11,073 - 24,912)
Africa	BSI	Salmonella Typhi	33,764 (19,844 - 57,856)
Africa	BSI	Staphylococcus aureus	11,423 (7,419 - 17,662)
Africa	BSI	Streptococcus pneumoniae	66,684 (39,759 - 114,313)
Africa	Bacterial skin infections	Acinetobacter baumannii	1,549 (702 - 3,480)
Africa	Bacterial skin infections	Escherichia coli	1,575 (804 - 3,319)
Africa	Bacterial skin infections	Group A Streptococcus	0 ( 0 - 3)
Africa	Bacterial skin infections	Klebsiella pneumoniae	1 ( 0 - 4)
Africa	Bacterial skin infections	Staphylococcus aureus	8,121 (5,211 - 12,487)
Africa	Bone and joint infections	Escherichia coli	0 ( 0 - 3)
Africa	Bone and joint infections	Klebsiella pneumoniae	0 ( 0 - 1)
Africa	Bone and joint infections	Staphylococcus aureus	0 ( 0 - 4)
Africa	CNS infections	Escherichia coli	77,197 (52,445 - 118,054)
Africa	CNS infections	Haemophilus influenzae	43,834 (27,554 - 74,662)
Africa	CNS infections	Klebsiella pneumoniae	114,130 (67,227 - 185,387)
Africa	CNS infections	Staphylococcus aureus	26,760 (16,863 - 42,283)
Africa	CNS infections	Streptococcus pneumoniae	121,300 (78,942 - 181,206)
Africa	Cardiac infections	Acinetobacter baumannii	0 ( 0 - 2)
Africa	Cardiac infections	Escherichia coli	0 ( 0 - 2)
Africa	Cardiac infections	Klebsiella pneumoniae	1,436 (941 - 2,101)
Africa	Cardiac infections	Salmonella Typhi	200 (151 - 260)
Africa	Cardiac infections	Streptococcus pneumoniae	703 (509 - 928)
Africa	Diarrhoea	Escherichia coli	39,483 (24,238 - 65,463)
Africa	Diarrhoea	Non-typhoidal Salmonella	2,373 (910 - 7,040)
Africa	Diarrhoea	Shigella spp.	46,346 (25,441 - 106,767)
Africa	Gonorrhoea and chlamydia	Neisseria gonorrhoeae	0 ( 0 - 2)
Africa	Intra-abdominal infections	Enterococcus faecium	10,263 (5,922 - 16,830)
Africa	Intra-abdominal infections	Escherichia coli	23,481 (15,915 - 34,209)
Africa	Intra-abdominal infections	Klebsiella pneumoniae	14,942 (10,036 - 21,554)
Africa	Intra-abdominal infections	Staphylococcus aureus	13,997 (9,507 - 21,389)
Africa	LRI and thorax infections	Acinetobacter baumannii	48,749 (31,240 - 70,604)
Africa	LRI and thorax infections	Escherichia coli	140,960 (100,485 - 188,251)
Africa	LRI and thorax infections	Haemophilus influenzae	109,582 (71,257 - 176,304)
Africa	LRI and thorax infections	Klebsiella pneumoniae	319,234 (227,972 - 454,061)
Africa	LRI and thorax infections	Pseudomonas aeruginosa	91,850 (66,363 - 125,973)
Africa	LRI and thorax infections	Staphylococcus aureus	205,147 (146,849 - 283,856)
Africa	LRI and thorax infections	Streptococcus pneumoniae	429,050 (288,669 - 610,836)
Africa	TB	Mycobacterium tuberculosis	446,653 (360,599 - 559,851)
Africa	Typhoid, paratyphoid, and iNTS	Non-typhoidal Salmonella	2,891 (1,219 - 8,230)
Africa	Typhoid, paratyphoid, and iNTS	Salmonella Paratyphi	0 ( 0 - 2)
Africa	Typhoid, paratyphoid, and iNTS	Salmonella Typhi	77,378 (44,957 - 149,200)
Africa	UTI	Acinetobacter baumannii	0 ( 0 - 4)
Africa	UTI	Enterococcus faecium	0 ( 0 - 2)
Africa	UTI	Escherichia coli	3,829 (2,973 - 5,000)
Africa	UTI	Klebsiella pneumoniae	1,351 (1,146 - 1,552)
Africa	UTI	Staphylococcus aureus	369 (273 - 462)
Americas	BSI	Acinetobacter baumannii	14,652 (9,359 - 25,169)
Americas	BSI	Enterococcus faecium	7,689 (5,347 - 11,994)
Americas	BSI	Escherichia coli	9,562 (6,316 - 15,603)
Americas	BSI	Group A Streptococcus	439 (148 - 1,251)
Americas	BSI	Klebsiella pneumoniae	45,105 (34,008 - 57,627)
Americas	BSI	Non-typhoidal Salmonella	0 ( 0 - 2)
Americas	BSI	Pseudomonas aeruginosa	5,325 (3,713 - 8,042)
Americas	BSI	Salmonella Typhi	202 ( 70 - 656)
Americas	BSI	Staphylococcus aureus	11,256 (7,468 - 18,566)
Americas	BSI	Streptococcus pneumoniae	11,703 (7,419 - 19,311)
Americas	Bacterial skin infections	Acinetobacter baumannii	509 ( 72 - 4,150)
Americas	Bacterial skin infections	Escherichia coli	491 (245 - 967)
Americas	Bacterial skin infections	Klebsiella pneumoniae	0 ( 0 - 2)
Americas	Bacterial skin infections	Staphylococcus aureus	1,222 (885 - 1,860)
Americas	Bone and joint infections	Staphylococcus aureus	0 ( 0 - 2)
Americas	CNS infections	Escherichia coli	2,376 (1,719 - 3,128)
Americas	CNS infections	Haemophilus influenzae	1 ( 0 - 5)
Americas	CNS infections	Klebsiella pneumoniae	2,416 (1,596 - 3,747)
Americas	CNS infections	Staphylococcus aureus	787 (552 - 1,145)
Americas	CNS infections	Streptococcus pneumoniae	3,751 (2,495 - 5,726)
Americas	Cardiac infections	Acinetobacter baumannii	487 (346 - 635)
Americas	Cardiac infections	Enterococcus faecium	458 (344 - 591)
Americas	Cardiac infections	Escherichia coli	455 (349 - 601)
Americas	Cardiac infections	Klebsiella pneumoniae	460 (331 - 610)
Americas	Cardiac infections	Staphylococcus aureus	423 (313 - 568)
Americas	Diarrhoea	Escherichia coli	421 (273 - 664)
Americas	Diarrhoea	Shigella spp.	247 (120 - 537)
Americas	Intra-abdominal infections	Enterococcus faecium	9,202 (5,923 - 14,815)
Americas	Intra-abdominal infections	Escherichia coli	11,883 (7,906 - 16,417)
Americas	Intra-abdominal infections	Klebsiella pneumoniae	6,782 (4,538 - 9,925)
Americas	Intra-abdominal infections	Staphylococcus aureus	5,420 (3,629 - 8,225)
Americas	LRI and thorax infections	Acinetobacter baumannii	8,832 (5,648 - 15,171)
Americas	LRI and thorax infections	Escherichia coli	9,009 (6,765 - 11,648)
Americas	LRI and thorax infections	Haemophilus influenzae	4,824 (3,142 - 7,882)
Americas	LRI and thorax infections	Klebsiella pneumoniae	18,588 (13,660 - 24,778)
Americas	LRI and thorax infections	Pseudomonas aeruginosa	11,358 (8,266 - 15,230)
Americas	LRI and thorax infections	Staphylococcus aureus	26,595 (18,831 - 37,155)
Americas	LRI and thorax infections	Streptococcus pneumoniae	24,686 (16,141 - 36,585)
Americas	TB	Mycobacterium tuberculosis	21,307 (16,862 - 27,337)
Americas	UTI	Acinetobacter baumannii	489 (242 - 991)
Americas	UTI	Enterococcus faecium	935 (438 - 2,062)
Americas	UTI	Escherichia coli	6,673 (4,823 - 8,847)
Americas	UTI	Klebsiella pneumoniae	1,447 (928 - 2,090)
Americas	UTI	Staphylococcus aureus	418 (310 - 547)
Eastern Mediterranean	BSI	Acinetobacter baumannii	14,625 (10,575 - 22,660)
Eastern Mediterranean	BSI	Enterococcus faecium	3,761 (2,602 - 5,897)
Eastern Mediterranean	BSI	Escherichia coli	9,770 (6,846 - 15,017)
Eastern Mediterranean	BSI	Group A Streptococcus	440 (218 - 930)
Eastern Mediterranean	BSI	Klebsiella pneumoniae	163,818 (117,487 - 239,023)
Eastern Mediterranean	BSI	Non-typhoidal Salmonella	1,124 (539 - 2,875)
Eastern Mediterranean	BSI	Pseudomonas aeruginosa	7,754 (5,121 - 11,971)
Eastern Mediterranean	BSI	Salmonella Typhi	9,845 (6,684 - 16,098)
Eastern Mediterranean	BSI	Staphylococcus aureus	7,461 (4,839 - 11,618)
Eastern Mediterranean	BSI	Streptococcus pneumoniae	22,581 (14,186 - 38,209)
Eastern Mediterranean	Bacterial skin infections	Acinetobacter baumannii	515 (171 - 1,813)
Eastern Mediterranean	Bacterial skin infections	Escherichia coli	456 (344 - 607)
Eastern Mediterranean	Bacterial skin infections	Klebsiella pneumoniae	0 ( 0 - 2)
Eastern Mediterranean	Bacterial skin infections	Staphylococcus aureus	1,638 (1,211 - 2,213)
Eastern Mediterranean	Bone and joint infections	Escherichia coli	0 ( 0 - 1)
Eastern Mediterranean	Bone and joint infections	Staphylococcus aureus	0 ( 0 - 2)
Eastern Mediterranean	CNS infections	Escherichia coli	17,979 (11,262 - 28,047)
Eastern Mediterranean	CNS infections	Haemophilus influenzae	13,376 (8,196 - 23,295)
Eastern Mediterranean	CNS infections	Klebsiella pneumoniae	21,557 (13,931 - 36,380)
Eastern Mediterranean	CNS infections	Staphylococcus aureus	6,316 (3,952 - 9,201)
Eastern Mediterranean	CNS infections	Streptococcus pneumoniae	27,032 (17,433 - 41,468)
Eastern Mediterranean	Cardiac infections	Acinetobacter baumannii	0 ( 0 - 4)
Eastern Mediterranean	Cardiac infections	Klebsiella pneumoniae	429 (319 - 560)
Eastern Mediterranean	Cardiac infections	Streptococcus pneumoniae	0 ( 0 - 2)
Eastern Mediterranean	Diarrhoea	Escherichia coli	10,622 (6,385 - 18,215)
Eastern Mediterranean	Diarrhoea	Non-typhoidal Salmonella	489 (142 - 1,946)
Eastern Mediterranean	Diarrhoea	Shigella spp.	9,223 (4,241 - 22,038)
Eastern Mediterranean	Intra-abdominal infections	Enterococcus faecium	4,823 (3,045 - 7,680)
Eastern Mediterranean	Intra-abdominal infections	Escherichia coli	9,611 (6,296 - 13,708)
Eastern Mediterranean	Intra-abdominal infections	Klebsiella pneumoniae	6,792 (4,528 - 10,223)
Eastern Mediterranean	Intra-abdominal infections	Staphylococcus aureus	5,147 (3,519 - 7,663)
Eastern Mediterranean	LRI and thorax infections	Acinetobacter baumannii	16,940 (11,596 - 26,789)
Eastern Mediterranean	LRI and thorax infections	Escherichia coli	37,824 (27,380 - 54,466)
Eastern Mediterranean	LRI and thorax infections	Haemophilus influenzae	29,096 (18,661 - 44,860)
Eastern Mediterranean	LRI and thorax infections	Klebsiella pneumoniae	84,871 (62,694 - 118,005)
Eastern Mediterranean	LRI and thorax infections	Pseudomonas aeruginosa	31,870 (22,189 - 43,477)
Eastern Mediterranean	LRI and thorax infections	Staphylococcus aureus	65,836 (46,845 - 98,524)
Eastern Mediterranean	LRI and thorax infections	Streptococcus pneumoniae	123,951 (86,866 - 180,229)
Eastern Mediterranean	TB	Mycobacterium tuberculosis	215,180 (166,829 - 285,763)
Eastern Mediterranean	Typhoid, paratyphoid, and iNTS	Non-typhoidal Salmonella	680 (263 - 1,906)
Eastern Mediterranean	Typhoid, paratyphoid, and iNTS	Salmonella Paratyphi	7,079 (3,206 - 17,007)
Eastern Mediterranean	Typhoid, paratyphoid, and iNTS	Salmonella Typhi	109,727 (67,193 - 182,592)
Eastern Mediterranean	UTI	Acinetobacter baumannii	460 (344 - 611)
Eastern Mediterranean	UTI	Enterococcus faecium	483 (231 - 1,003)
Eastern Mediterranean	UTI	Escherichia coli	3,464 (2,579 - 4,894)
Eastern Mediterranean	UTI	Klebsiella pneumoniae	1,397 (1,154 - 1,633)
Eastern Mediterranean	UTI	Staphylococcus aureus	756 (618 - 922)
Europe	BSI	Acinetobacter baumannii	6,207 (3,713 - 11,971)
Europe	BSI	Enterococcus faecium	6,289 (3,625 - 11,387)
Europe	BSI	Escherichia coli	18,471 (10,314 - 35,269)
Europe	BSI	Group A Streptococcus	0 ( 0 - 2)
Europe	BSI	Klebsiella pneumoniae	20,902 (15,506 - 29,413)
Europe	BSI	Pseudomonas aeruginosa	2,422 (1,393 - 4,665)
Europe	BSI	Staphylococcus aureus	6,421 (3,425 - 11,304)
Europe	BSI	Streptococcus pneumoniae	3,717 (2,673 - 5,288)
Europe	Bacterial skin infections	Acinetobacter baumannii	451 ( 91 - 2,378)
Europe	Bacterial skin infections	Escherichia coli	489 (178 - 1,316)
Europe	Bacterial skin infections	Klebsiella pneumoniae	0 ( 0 - 2)
Europe	Bacterial skin infections	Staphylococcus aureus	392 (281 - 521)
Europe	Bone and joint infections	Staphylococcus aureus	0 ( 0 - 1)
Europe	CNS infections	Escherichia coli	886 (733 - 1,075)
Europe	CNS infections	Klebsiella pneumoniae	907 (743 - 1,116)
Europe	CNS infections	Streptococcus pneumoniae	829 (572 - 1,070)
Europe	Cardiac infections	Acinetobacter baumannii	459 (350 - 603)
Europe	Cardiac infections	Enterococcus faecium	483 (239 - 897)
Europe	Cardiac infections	Escherichia coli	1,957 (1,152 - 3,144)
Europe	Cardiac infections	Klebsiella pneumoniae	481 (350 - 634)
Europe	Cardiac infections	Staphylococcus aureus	418 (305 - 551)
Europe	Diarrhoea	Escherichia coli	289 (233 - 348)
Europe	Diarrhoea	Shigella spp.	0 ( 0 - 3)
Europe	Intra-abdominal infections	Enterococcus faecium	7,219 (4,163 - 12,070)
Europe	Intra-abdominal infections	Escherichia coli	9,254 (5,905 - 14,607)
Europe	Intra-abdominal infections	Klebsiella pneumoniae	5,843 (3,619 - 9,304)
Europe	Intra-abdominal infections	Staphylococcus aureus	2,078 (1,184 - 3,634)
Europe	LRI and thorax infections	Acinetobacter baumannii	4,002 (2,431 - 7,022)
Europe	LRI and thorax infections	Escherichia coli	4,801 (3,819 - 6,025)
Europe	LRI and thorax infections	Haemophilus influenzae	2,723 (2,166 - 3,296)
Europe	LRI and thorax infections	Klebsiella pneumoniae	11,591 (8,436 - 15,377)
Europe	LRI and thorax infections	Pseudomonas aeruginosa	7,802 (5,906 - 10,468)
Europe	LRI and thorax infections	Staphylococcus aureus	12,691 (9,179 - 17,631)
Europe	LRI and thorax infections	Streptococcus pneumoniae	14,221 (9,739 - 20,216)
Europe	TB	Mycobacterium tuberculosis	125,589 (103,423 - 149,178)
Europe	UTI	Acinetobacter baumannii	493 (224 - 973)
Europe	UTI	Enterococcus faecium	986 (422 - 2,048)
Europe	UTI	Escherichia coli	4,241 (2,845 - 6,553)
Europe	UTI	Klebsiella pneumoniae	1,430 (881 - 2,373)
Europe	UTI	Staphylococcus aureus	400 (291 - 515)
South-East Asia	BSI	Acinetobacter baumannii	39,548 (25,643 - 67,566)
South-East Asia	BSI	Enterococcus faecium	6,540 (3,754 - 11,928)
South-East Asia	BSI	Escherichia coli	15,596 (9,531 - 29,844)
South-East Asia	BSI	Group A Streptococcus	475 (214 - 974)
South-East Asia	BSI	Klebsiella pneumoniae	212,564 (148,316 - 296,191)
South-East Asia	BSI	Non-typhoidal Salmonella	7,759 (3,700 - 18,084)
South-East Asia	BSI	Pseudomonas aeruginosa	12,751 (8,353 - 19,673)
South-East Asia	BSI	Salmonella Typhi	5,438 (3,451 - 8,432)
South-East Asia	BSI	Staphylococcus aureus	9,248 (5,452 - 15,185)
South-East Asia	BSI	Streptococcus pneumoniae	9,690 (5,962 - 15,791)
South-East Asia	Bacterial skin infections	Acinetobacter baumannii	2,102 (717 - 8,109)
South-East Asia	Bacterial skin infections	Escherichia coli	2,454 (1,276 - 5,698)
South-East Asia	Bacterial skin infections	Group A Streptococcus	0 ( 0 - 2)
South-East Asia	Bacterial skin infections	Klebsiella pneumoniae	517 ( 62 - 3,395)
South-East Asia	Bacterial skin infections	Staphylococcus aureus	7,506 (5,128 - 10,724)
South-East Asia	Bone and joint infections	Escherichia coli	498 (207 - 1,010)
South-East Asia	Bone and joint infections	Klebsiella pneumoniae	0 ( 0 - 2)
South-East Asia	Bone and joint infections	Staphylococcus aureus	404 (138 - 1,175)
South-East Asia	CNS infections	Escherichia coli	15,820 (11,004 - 23,103)
South-East Asia	CNS infections	Haemophilus influenzae	6,328 (5,915 - 6,742)
South-East Asia	CNS infections	Klebsiella pneumoniae	23,125 (14,987 - 34,742)
South-East Asia	CNS infections	Staphylococcus aureus	4,400 (3,246 - 6,413)
South-East Asia	CNS infections	Streptococcus pneumoniae	12,131 (8,660 - 18,303)
South-East Asia	Cardiac infections	Acinetobacter baumannii	1,005 (571 - 1,679)
South-East Asia	Cardiac infections	Enterococcus faecium	0 ( 0 - 2)
South-East Asia	Cardiac infections	Escherichia coli	451 (328 - 594)
South-East Asia	Cardiac infections	Klebsiella pneumoniae	918 (726 - 1,108)
South-East Asia	Cardiac infections	Staphylococcus aureus	0 ( 0 - 2)
South-East Asia	Diarrhoea	Escherichia coli	16,625 (9,877 - 29,975)
South-East Asia	Diarrhoea	Non-typhoidal Salmonella	9,706 (3,776 - 24,373)
South-East Asia	Diarrhoea	Shigella spp.	16,317 (7,644 - 38,023)
South-East Asia	Gonorrhoea and chlamydia	Neisseria gonorrhoeae	457 (341 - 595)
South-East Asia	Intra-abdominal infections	Enterococcus faecium	13,309 (7,762 - 22,397)
South-East Asia	Intra-abdominal infections	Escherichia coli	27,148 (19,001 - 38,993)
South-East Asia	Intra-abdominal infections	Klebsiella pneumoniae	21,157 (13,288 - 32,041)
South-East Asia	Intra-abdominal infections	Staphylococcus aureus	10,117 (6,981 - 14,521)
South-East Asia	LRI and thorax infections	Acinetobacter baumannii	50,187 (32,485 - 85,144)
South-East Asia	LRI and thorax infections	Escherichia coli	54,814 (40,885 - 72,506)
South-East Asia	LRI and thorax infections	Haemophilus influenzae	15,534 (9,750 - 24,089)
South-East Asia	LRI and thorax infections	Klebsiella pneumoniae	122,891 (90,330 - 165,259)
South-East Asia	LRI and thorax infections	Pseudomonas aeruginosa	47,908 (34,858 - 63,358)
South-East Asia	LRI and thorax infections	Staphylococcus aureus	76,663 (53,329 - 108,408)
South-East Asia	LRI and thorax infections	Streptococcus pneumoniae	122,608 (81,178 - 180,306)
South-East Asia	TB	Mycobacterium tuberculosis	930,815 (737,468 - 1,222,975)
South-East Asia	Typhoid, paratyphoid, and iNTS	Non-typhoidal Salmonella	3,239 (1,820 - 5,698)
South-East Asia	Typhoid, paratyphoid, and iNTS	Salmonella Paratyphi	17,478 (7,829 - 45,904)
South-East Asia	Typhoid, paratyphoid, and iNTS	Salmonella Typhi	269,939 (162,745 - 502,483)
South-East Asia	UTI	Acinetobacter baumannii	969 (474 - 1,996)
South-East Asia	UTI	Enterococcus faecium	1,956 (998 - 3,470)
South-East Asia	UTI	Escherichia coli	13,538 (10,127 - 19,272)
South-East Asia	UTI	Klebsiella pneumoniae	4,336 (3,018 - 6,233)
South-East Asia	UTI	Staphylococcus aureus	1,655 (1,100 - 2,646)
Western Pacific	BSI	Acinetobacter baumannii	58,915 (32,827 - 103,606)
Western Pacific	BSI	Enterococcus faecium	8,709 (5,340 - 14,655)
Western Pacific	BSI	Escherichia coli	12,687 (7,491 - 21,293)
Western Pacific	BSI	Group A Streptococcus	1,910 (933 - 5,222)
Western Pacific	BSI	Klebsiella pneumoniae	36,795 (27,388 - 50,453)
Western Pacific	BSI	Non-typhoidal Salmonella	534 (169 - 1,710)
Western Pacific	BSI	Pseudomonas aeruginosa	5,902 (3,669 - 9,775)
Western Pacific	BSI	Salmonella Typhi	217 ( 94 - 444)
Western Pacific	BSI	Staphylococcus aureus	18,627 (10,722 - 32,832)
Western Pacific	BSI	Streptococcus pneumoniae	9,076 (5,768 - 14,756)
Western Pacific	Bacterial skin infections	Acinetobacter baumannii	925 (169 - 5,179)
Western Pacific	Bacterial skin infections	Escherichia coli	1,023 (333 - 2,822)
Western Pacific	Bacterial skin infections	Group A Streptococcus	0 ( 0 - 3)
Western Pacific	Bacterial skin infections	Klebsiella pneumoniae	494 (144 - 1,586)
Western Pacific	Bacterial skin infections	Staphylococcus aureus	1,642 (1,119 - 2,614)
Western Pacific	Bone and joint infections	Escherichia coli	0 ( 0 - 3)
Western Pacific	Bone and joint infections	Staphylococcus aureus	406 (184 - 936)
Western Pacific	CNS infections	Escherichia coli	2,800 (2,038 - 3,877)
Western Pacific	CNS infections	Haemophilus influenzae	5,223 (3,946 - 7,719)
Western Pacific	CNS infections	Klebsiella pneumoniae	2,788 (1,893 - 4,056)
Western Pacific	CNS infections	Staphylococcus aureus	787 (637 - 962)
Western Pacific	CNS infections	Streptococcus pneumoniae	4,055 (2,791 - 5,927)
Western Pacific	Cardiac infections	Acinetobacter baumannii	1,917 (1,197 - 3,007)
Western Pacific	Cardiac infections	Enterococcus faecium	0 ( 0 - 2)
Western Pacific	Cardiac infections	Escherichia coli	461 (330 - 613)
Western Pacific	Cardiac infections	Klebsiella pneumoniae	460 (343 - 601)
Western Pacific	Cardiac infections	Staphylococcus aureus	420 (298 - 546)
Western Pacific	Cardiac infections	Streptococcus pneumoniae	0 ( 0 - 1)
Western Pacific	Diarrhoea	Escherichia coli	297 (204 - 510)
Western Pacific	Diarrhoea	Non-typhoidal Salmonella	1,769 (798 - 4,611)
Western Pacific	Diarrhoea	Shigella spp.	970 (548 - 1,661)
Western Pacific	Intra-abdominal infections	Enterococcus faecium	9,012 (5,136 - 17,037)
Western Pacific	Intra-abdominal infections	Escherichia coli	15,782 (10,473 - 26,793)
Western Pacific	Intra-abdominal infections	Klebsiella pneumoniae	7,178 (4,251 - 13,429)
Western Pacific	Intra-abdominal infections	Staphylococcus aureus	5,888 (3,803 - 9,152)
Western Pacific	LRI and thorax infections	Acinetobacter baumannii	10,310 (6,272 - 18,068)
Western Pacific	LRI and thorax infections	Escherichia coli	13,817 (10,395 - 17,631)
Western Pacific	LRI and thorax infections	Haemophilus influenzae	15,880 (10,030 - 25,716)
Western Pacific	LRI and thorax infections	Klebsiella pneumoniae	23,620 (17,456 - 30,211)
Western Pacific	LRI and thorax infections	Pseudomonas aeruginosa	10,915 (7,846 - 14,940)
Western Pacific	LRI and thorax infections	Staphylococcus aureus	30,693 (21,567 - 44,872)
Western Pacific	LRI and thorax infections	Streptococcus pneumoniae	42,153 (29,416 - 59,091)
Western Pacific	TB	Mycobacterium tuberculosis	114,579 (91,713 - 139,582)
Western Pacific	Typhoid, paratyphoid, and iNTS	Non-typhoidal Salmonella	526 (387 - 678)
Western Pacific	Typhoid, paratyphoid, and iNTS	Salmonella Paratyphi	561 (311 - 1,146)
Western Pacific	Typhoid, paratyphoid, and iNTS	Salmonella Typhi	8,705 (4,795 - 14,068)
Western Pacific	UTI	Acinetobacter baumannii	943 (470 - 1,981)
Western Pacific	UTI	Enterococcus faecium	1,424 (702 - 3,234)
Western Pacific	UTI	Escherichia coli	4,912 (3,151 - 7,696)
Western Pacific	UTI	Klebsiella pneumoniae	1,486 (545 - 3,711)
Western Pacific	UTI	Staphylococcus aureus	417 (308 - 549)
